# Supplementary material for: Loss of Cytoplasmic CDK1 Predicts Poor Survival in Human Lung Cancer and Confers Chemotherapeutic Resistance
Source: PLoS One. 2011 Aug 24;6(8):e23849. doi: 10.1371/journal.pone.0023849 (PMC3161069; doi:10.1371/journal.pone.0023849)
Supplement: Table S1 — Classification of 1,688 regulated genes among BEAS-2B(B), NNK-BEAS-2B(NB) and H157(H) compared to NHBE(N). (XLS) [file pone.0023849.s003.xls]

## Sheet: Sheet1
	Table S1
	Classification of 1,688 regulated genes among BEAS-2B(B), NNK-BEAS-2B(NB) and H157(H) compared to NHBE(N)
	Group	Clone ID	Clone Title	Gene Name	UniGene	B/N Ave	NB/N Ave	H/N Ave
	A	144849	albumin	ALB	Hs.184411	2.46751	4.20756	2.5776
	A	49162	capicua homolog (Drosophila)	CIC	Hs.306117	3.31611	3.27597	2.32374
	A	744647	catenin (cadherin-associated protein), alpha-like 1	CTNNAL1	Hs.58488	2.85338	5.62422	2.84492
	A	898286	cell division cycle 2, G1 to S and G2 to M	CDC2	Hs.334562	3.62598	5.26641	5.12764
	A	842896	Cell division cycle associated 7-like	CDCA7L	Hs.351623	2.43402	2.23744	2.5144
	A	727526	centromere protein E (312kD)	CENPE	Hs.75573	3.2917	4.3058	4.18559
	A	504308	centrosomal protein 55kDa	CEP55	Hs.14559	3.54966	11.6824	3.94044
	A	362770	Chromosome 5 open reading frame 15	C5orf15	Hs.283437	2.77206	2.31188	2.23185
	A	853066	chromosome condensation-related SMC-associated protein 1	CNAP1	Hs.5719	1.99743	7.36634	3.26148
	A	897301	CMP-N-acetylneuraminic acid synthase	CMAS	Hs.12492	2.37666	5.00522	2.3747
	A	814270	cyclin A2	CCNA2	Hs.85137	4.05699	6.57828	7.113
	A	773345	cyclin E2	CCNE2	Hs.30464	2.41306	2.09487	2.20555
	A	133136	DEK oncogene (DNA binding)	DEK	Hs.110713	3.06176	4.6461	2.41074
	A	357373	discs, large homolog 7 (Drosophila)	DLG7	Hs.77695	2.12883	2.89455	5.02196
	A	1600239	DNA replication complex GINS protein PSF2	Pfs2	Hs.108196	2.42792	4.77893	2.11991
	A	1474424	Family with sequence similarity 33, member A	FAM33A	Hs.69476	2.16798	4.18535	2.37389
	A	813586	geminin, DNA replication inhibitor	GMNN	Hs.234896	2.87406	2.25822	2.41407
	A	256664	H2A histone family, member X	H2AFX	Hs.147097	3.17294	3.38508	5.06356
	A	1461138	H4 histone family, member G	H4FG	Hs.46423	3.69602	5.6341	3.30847
	A	745360	histone acetyltransferase 1	HAT1	Hs.13340	4.63859	2.14986	4.18762
	A	1917941	histone H2A.F/Z variant	H2AV	Hs.301005	2.46068	2.6627	2.32504
	A	610362	Homo sapiens cDNA: FLJ21893 fis, clone HEP03412	FLJ21893	Hs.71592	2.31835	7.61518	2.43757
	A	1475463	homolog of Xenopus Claspin	CLASPIN	Hs.175613	8.00759	8.36987	3.6651
	A	128947	hyaluronan-mediated motility receptor (RHAMM)	HMMR	Hs.72550	2.26228	2.5626	2.58898
	A	882355	coiled-coil domain containing 99	CCDC99	Hs.32471	2.71503	5.56601	4.88365
	A	814224	family with sequence similarity 111, member A	FAM111A	Hs.19525	3.15488	2.53543	2.77255
	A	731095	NUF2, NDC80 kinetochore complex component, homolog (S. cerevisiae)	NUF2	Hs.234545	6.57511	3.82448	6.49231
	A	2297114	kallikrein B, plasma (Fletcher factor) 1	KLKB1	Hs.1901	2.91785	3.75702	4.80092
	A	342640	KIAA0101 gene product	KIAA0101	Hs.81892	4.95511	6.26881	10
	A	788256	kinesin-like 5 (mitotic kinesin-like protein 1)	KNSL5	Hs.270845	2.28285	4.41589	3.06416
	A	814701	MAD2 mitotic arrest deficient-like 1 (yeast)	MAD2L1	Hs.79078	3.6061	6.82514	3.29828
	A	2325609	MCM7 minichromosome maintenance deficient 7 (S. cerevisiae)	MCM7	Hs.77152	2.0231	6.24086	3.10977
	A	450050	methylmalonic aciduria (cobalamin deficiency) cblB type	MMAB	Hs.12106	2.64223	2.83012	2.47793
	A	1540227	microtubule-associated, homolog (Xenopus laevis) (TPX2)	TPX2	Hs.9329	2.03623	8.21674	2.59675
	A	713236	M-phase phosphoprotein 1	MPHOSPH1	Hs.240	2.48144	6.57495	2.68469
	A	2516736	nuclear autoantigenic sperm protein (histone-binding)	NASP	Hs.243886	2.33986	6.17854	2.26954
	A	884301	nucleophosmin (nucleolar phosphoprotein B23, numatrin)	NPM1	Hs.9614	2.03843	3.0135	2.51604
	A	843070	nucleoporin 88kD	NUP88	Hs.172108	2.11022	2.9114	2.80157
	A	2556738	ornithine decarboxylase antizyme 1	OAZ1	Hs.125078	2.135	2.65334	3.4674
	A	416316	pinin, desmosome associated protein	PNN	Hs.44499	2.65585	2.93203	2.067
	A	2018976	pituitary tumor-transforming 1	PTTG1	Hs.252587	3.71666	7.3689	6.26009
	A	2847932	prefoldin 1	PFDN1	Hs.132881	2.66536	3.10811	2.21001
	A	204483	ATPase family, AAA domain containing 2	ATAD2	Hs.46677	7.6289	6.03629	4.74792
	A	789182	proliferating cell nuclear antigen	PCNA	Hs.78996	3.52171	7.35966	3.81165
	A	1588933	GPN-loop GTPase 3	GPN3	Hs.284164	3.21568	2.55553	2.04476
	A	26616	replication protein A2 (32kD)	RPA2	Hs.79411	2.01556	2.19809	2.27392
	A	856489	ribonucleotide reductase M1 polypeptide	RRM1	Hs.2934	2.09134	3.9607	2.28049
	A	624627	ribonucleotide reductase M2 polypeptide	RRM2	Hs.75319	2.82641	6.81596	8.34298
	A	2310212	ribosomal protein L3	RPL3	Hs.119598	2.21361	2.65399	2.1144
	A	843091	HAUS augmin-like complex, subunit 8	HAUS8	Hs.69280	3.33902	2.15904	2.59345
	A	745099	family with sequence similarity 92, member A1	FAM92A1	Hs.92526	2.42332	2.71831	4.38033
	A	1540418	similar to rat nuclear ubiquitous casein kinase 2	NUCKS	Hs.118064	2.98185	3.77645	2.34345
	A	2284707	SMC2 (structural maintenance of chromosomes 2, yeast)-like 1	SMC2L1	Hs.119023	2.36059	2.40243	2.4865
	A	713127	SMC4 structural maintenance of chromosomes 4-like 1 (yeast)	SMC4L1	Hs.50758	4.17225	8.43383	3.18981
	A	1476065	stathmin 1/oncoprotein 18	STMN1	Hs.250811	2.38527	2.06967	2.32477
	A	2497698	topoisomerase (DNA) II alpha (170kD)	TOP2A	Hs.156346	12.5033	25.4371	7.78545
	A	795936	translin	TSN	Hs.75066	2.82185	3.09073	2.06392
	A	789204	translocation protein 1	TLOC1	Hs.8146	3.85369	5.70838	2.79675
	A	1470060	tubulin, alpha 3	TUBA3	Hs.272897	3.04073	5.27146	3.54619
	A	111460	tumor rejection antigen (gp96) 1	TRA1	Hs.82689	2.68244	4.32786	4.7751
	A	810600	ubiquitin carrier protein	E2-EPF	Hs.174070	2.66315	4.14137	4.3807
	A	51842	UDP-N-acetyl-alpha-D-galactosamine:polypeptide N-acetylgalactosaminyltransferase 13 (GalNAc-T13)	GALNT13	Hs.13485	2.07219	2.8833	2.80279
	A	448036	centromere protein N	CENPN	Hs.283532	3.06146	3.07074	2.41707
	A	74738	WD repeat domain 34	WDR34	Hs.80449	2.12809	4.16936	2.36357
	A	451907	ZW10 interactor	ZWINT	Hs.42650	3.43744	4.22823	2.51992
	B	2466685	abl-interactor 12 (SH3-containing protein)	AIP-1	Hs.343575	2.22814	2.88678	1.87972
	B	36393	acetyl-Coenzyme A acetyltransferase 2 (acetoacetyl Coenzyme A thiolase)	ACAT2	Hs.278544	2.13019	4.28507	1.43805
	B	1034473	alpha-methylacyl-CoA racemase	AMACR	Hs.128749	2.06855	2.14236	1.79039
	B	1942271	AND-1 protein	AND-1	Hs.72160	2.12485	3.07239	1.48061
	B	32812	breast carcinoma amplified sequence 2	BCAS2	Hs.22960	2.19179	1.99707	1.40142
	B	487819	CCAAT/enhancer binding protein (C/EBP), delta	CEBPD	Hs.76722	2.50766	2.59871	1.94035
	B	884430	solute carrier family 44, member 1	SLC44A1	Hs.179902	2.15767	2.27015	0.881546
	B	786084	chromobox homolog 1 (HP1 beta homolog Drosophila )	CBX1	Hs.77254	2.35107	2.56274	1.76888
	B	436126	tRNA splicing endonuclease 15 homolog (S. cerevisiae)	TSEN15	Hs.32058	2.03112	2.15906	1.64783
	B	429222	GNAS complex locus	GNAS	Hs.3945	3.09788	2.08322	0.72038
	B	1635665	reactive oxygen species modulator 1	ROMO1	Hs.11565	2.43071	2.83025	1.80122
	B	487400	TP53 regulating kinase	TP53RK	Hs.282990	2.37335	2.86356	1.27866
	B	2747813	chibby homolog 1 (Drosophila)	CBY1	Hs.227637	2.00216	2.06593	1.02224
	B	757191	claudin 11 (oligodendrocyte transmembrane protein)	CLDN11	Hs.31595	3.05627	3.55789	1.05431
	B	470846	cleavage and polyadenylation specific factor 5, 25 kD subunit	CPSF5	Hs.9605	2.27246	2.18315	1.91236
	B	292806	CSE1 chromosome segregation 1-like (yeast)	CSE1L	Hs.90073	3.31057	2.75995	1.8339
	B	2390143	DNA replication factor	CDT1	Hs.122908	2.34512	2.89715	1.49057
	B	1055581	dystrobrevin binding protein 1	DTNBP1	Hs.43481	2.16875	2.28333	1.04679
	B	782503	fatty acid desaturase 1	FADS1	Hs.132898	2.22082	2.84409	1.67693
	B	139705	mitotic spindle organizing protein 1	MZT1	Hs.28465	2.00508	2.06026	1.3161
	B	742132	interferon-stimulated protein, 15 kDa	ISG15	Hs.833	5.03813	5.23148	1.72014
	B	46365	transmembrane and coiled-coil domain family 3	TMCC3	Hs.173392	2.02546	2.69907	1.05306
	B	429356	MAD, mothers against decapentaplegic homolog 6 (Drosophila)	MADH6	Hs.153863	2.24517	2.94907	1.69746
	B	725188	malate dehydrogenase 1, NAD (soluble)	MDH1	Hs.75375	2.05799	2.57059	1.55954
	B	2280715	MCM3 minichromosome maintenance deficient 3 (S. cerevisiae)	MCM3	Hs.179565	2.00663	4.9814	1.96211
	B	277163	mitochondrial ribosomal protein L42	MRPL42	Hs.112110	2.12119	2.11766	1.57213
	B	232670	mitochondrial ribosomal protein L48	MRPL48	Hs.82389	2.15046	2.22665	1.44569
	B	1631762	NADH dehydrogenase (ubiquinone) 1 beta subcomplex, 9 (22kD, B22)	NDUFB9	Hs.15977	2.15309	2.23229	1.94727
	B	282720	Opa-interacting protein 2	OIP2	Hs.274170	2.38512	1.99585	1.47387
	B	365641	primase, polypeptide 1 (49kD)	PRIM1	Hs.82741	2.59072	2.34697	1.94126
	B	843352	proteasome (prosome, macropain) subunit, beta type, 7	PSMB7	Hs.118065	2.2457	2.53069	1.96297
	B	126650	RA-regulated nuclear matrix-associated protein	RAMP	Hs.126774	2.36255	2.29468	1.19388
	B	204299	replication protein A3 (14kD)	RPA3	Hs.1608	2.02091	2.79109	1.93664
	B	773599	retinoblastoma binding protein 4	RBBP4	Hs.16003	2.23249	2.36464	1.39002
	B	376983	SLC2A4 regulator	SLC2A4RG	Hs.170088	2.2974	2.19058	1.26195
	B	1670960	sperm associated antigen 1	SPAG1	Hs.153057	2.46273	2.40174	1.60542
	B	588453	target of myb1-like 1 (chicken)	TOM1L1	Hs.153504	2.21612	2.15126	1.50477
	B	296095	transcription factor Dp-1	TFDP1	Hs.79353	2.14437	2.7942	1.08458
	C	2580727	5-aminoimidazole-4-carboxamide ribonucleotide formyltransferase/IMP cyclohydrolase	ATIC	Hs.90280	1.55903	2.4192	2.84069
	C	489664	activated RNA polymerase II transcription cofactor 4	PC4	Hs.349506	1.63794	2.79454	2.62187
	C	2598075	activator of S phase kinase	ASK	Hs.152759	1.8391	3.39276	2.43479
	C	51532	ADP-ribosylation factor-like 6 interacting protein	ARL6IP	Hs.75249	1.19975	2.70055	2.04503
	C	2441080	alanyl (membrane) aminopeptidase (aminopeptidase N, aminopeptidase M, microsomal aminopeptidase, CD13, p150)	ANPEP	Hs.1239	1.10107	7.5162	2.18477
	C	813997	arginyl-tRNA synthetase	RARS	Hs.180832	1.43956	2.62162	2.03
	C	32887	neutral cholesterol ester hydrolase 1	NCEH1	Hs.22941	1.44668	2.31478	3.44831
	C	768008	BCL2-associated athanogene 2	BAG2	Hs.55220	1.27665	2.01903	2.18469
	C	781047	BUB1 budding uninhibited by benzimidazoles 1 homolog (yeast)	BUB1	Hs.98658	1.83732	2.89277	2.45386
	C	842968	BUB1 budding uninhibited by benzimidazoles 1 homolog beta (yeast)	BUB1B	Hs.36708	1.66538	5.29965	2.73763
	C	2577949	calmodulin 2 (phosphorylase kinase, delta)	CALM2	Hs.182278	0.802696	2.27878	2.39949
	C	399318	casein kinase 2, beta polypeptide	CSNK2B	Hs.165843	1.85136	4.72547	2.00064
	C	743810	Cell division cycle associated 3	CDCA3	Hs.30114	1.60889	6.89698	2.3406
	C	435076	centromere protein F (350/400kD, mitosin)	CENPF	Hs.77204	1.92403	3.31995	2.88488
	C	327245	TP53RK binding protein	TPRKB	Hs.26706	1.97891	2.84386	2.39322
	C	809603	family with sequence similarity 82, member B	FAM82B	Hs.44222	1.38003	2.30307	2.25221
	C	461864	chromobox homolog 3 (HP1 gamma homolog, Drosophila)	CBX3	Hs.278554	0.981075	2.21753	2.37893
	C	809609	COMM domain containing 4	COMMD4	Hs.351327	1.87559	2.97386	2.23044
	C	244637	CREBBP/EP300 inhibitory protein 1	CRI1	Hs.75847	1.55933	2.20116	2.54094
	C	2457449	cyclin B2	CCNB2	Hs.194698	1.58	24.951	6.51585
	C	378488	cysteine-rich, angiogenic inducer, 61	CYR61	Hs.8867	1.18161	4.08515	4.69909
	C	1455394	cytochrome c	HCS	Hs.169248	1.82242	2.31961	2.65768
	C	71902	cytoskeleton associated protein 2	CKAP2	Hs.24641	1.21097	4.78321	2.11775
	C	128711	dickkopf homolog 1 (Xenopus laevis)	DKK1	Hs.40499	1.67202	15.0065	3.50508
	C	2018941	ribosomal RNA processing 1 homolog (S. cerevisiae)	RRP1	Hs.110757	1.32671	2.368	2.19422
	C	22918	EBNA1 binding protein 2	EBNA1BP2	Hs.346868	1.94819	2.09111	3.03948
	C	283173	TBC1 domain family, member 10A	TBC1D10A	Hs.17719	1.55451	3.36867	2.1445
	C	1637756	enolase 1, (alpha)	ENO1	Hs.254105	0.926978	2.70019	3.13131
	C	785967	erythrocyte membrane protein band 4.1-like 2	EPB41L2	Hs.7857	1.62459	2.96111	2.13405
	C	306921	eukaryotic translation elongation factor 1 epsilon 1	EEF1E1	Hs.298581	1.45526	3.14724	2.1329
	C	131452	ferritin, heavy polypeptide 1	FTH1	Hs.62954	1.10411	2.15567	2.24373
	C	66406	fetal liver expressing gene 1	hFLEG1	Hs.104859	1.8004	5.67238	2.02342
	C	2578744	FK506 binding protein 1A (12kD)	FKBP1A	Hs.179661	1.083	4.38329	2.29785
	C	2492177	flotillin 1	FLOT1	Hs.179986	1.72714	2.84573	3.24354
	C	564803	forkhead box M1	FOXM1	Hs.239	1.84236	5.70362	4.40681
	C	1606780	KH domain containing, RNA binding, signal transduction associated 1	KHDRBS1	Hs.119537	1.4108	2.10415	2.02023
	C	73381	general transcription factor IIA, 2 (12kD subunit)	GTF2A2	Hs.76362	1.67675	2.29733	2.08384
	C	470861	glutaredoxin (thioltransferase)	GLRX	Hs.28988	1.71284	2.39591	2.4782
	C	795738	guanine nucleotide binding protein 10	GNG10	Hs.79126	1.87653	4.15394	3.80556
	C	856567	heat shock 70kD protein 4	HSPA4	Hs.90093	1.72173	2.37449	2.14508
	C	813999	Heat shock 70kDa protein 14	HSPA14	Hs.44581	1.56021	2.81617	2.14495
	C	2348702	hemopexin	HPX	Hs.346935	0.890532	3.03947	3.29912
	C	327350	heterogeneous nuclear ribonucleoprotein A2/B1	HNRPA2B1	Hs.232400	1.68303	5.18389	3.16238
	C	647829	high-mobility group (nonhistone chromosomal) protein 1	HMG1	Hs.337757	1.90019	3.59958	3.84567
	C	40038	ankyrin repeat domain 33B	ANKRD33B	Hs.26039	1.39204	4.00582	2.29439
	C	788596	Hydrolethalus syndrome 1	HYLS1	Hs.98133	1.42168	2.84376	2.25958
	C	294304	family with sequence similarity 175, member A	FAM175A	Hs.334772	1.91523	2.01707	2.29595
	C	323077	pyridine nucleotide-disulphide oxidoreductase domain 1	PYROXD1	Hs.192570	1.21782	2.00523	2.41489
	C	454503	coenzyme Q10 homolog A (S. cerevisiae)	COQ10A	Hs.4096	1.23606	2.14583	2.19403
	C	2376877	IK cytokine, down-regulator of HLA II	IK	Hs.8024	1.96699	2.75944	2.20788
	C	1846982	inhibin, beta C	INHBC	Hs.199538	1.57513	2.67606	2.11619
	C	898218	insulin-like growth factor binding protein 3	IGFBP3	Hs.77326	1.21337	2.41476	8.61926
	C	588840	interferon-induced protein with tetratricopeptide repeats 1	IFIT1	Hs.20315	1.86668	3.09292	2.39068
	C	1493390	interleukin enhancer binding factor 2, 45kD	ILF2	Hs.75117	1.31591	2.66725	2.59252
	C	882510	karyopherin alpha 2 (RAG cohort 1, importin alpha 1)	KPNA2	Hs.159557	1.17599	6.82157	2.00894
	C	35300	KIBRA protein	KIBRA	Hs.21543	1.4893	3.71908	2.20445
	C	742798	kinesin-like 6 (mitotic centromere-associated kinesin)	KNSL6	Hs.69360	1.33838	8.64251	2.22237
	C	2563391	lactate dehydrogenase B	LDHB	Hs.234489	1.30453	2.43445	6.13918
	C	2911117	lectin, galactoside-binding, soluble, 1 (galectin 1)	LGALS1	Hs.227751	1.47625	3.68938	2.43575
	C	198509	LIS1-interacting protein NUDEL; endooligopeptidase A	NUDEL	Hs.3850	1.44609	2.04674	2.08227
	C	855707	chromosome 12 open reading frame 75	C12orf75	Hs.301711	1.76536	6.17781	2.16902
	C	325520	mitochondrial ribosomal protein L33	MRPL33	Hs.14454	1.37052	2.32708	2.02337
	C	435415	mitochondrial ribosomal protein L50	MRPL50	Hs.288224	1.95019	2.29879	2.13537
	C	2325782	mitofusin 2	MFN2	Hs.3363	1.10788	2.5844	2.50028
	C	1635681	NADH dehydrogenase (ubiquinone) 1 alpha subcomplex, 2 (8kD, B8)	NDUFA2	Hs.163867	1.69677	2.28815	2.98992
	C	869538	NADH dehydrogenase (ubiquinone) 1 alpha subcomplex, 4 (9kD, MLRQ)	NDUFA4	Hs.50098	1.43691	2.23851	2.15195
	C	1240116	neuregulin 2	NRG2	Hs.113264	1.13914	4.42399	2.09012
	C	415089	NIMA (never in mitosis gene a)-related kinase 2	NEK2	Hs.153704	1.16292	3.18019	2.63761
	C	845363	non-metastatic cells 1, protein (NM23A) expressed in	NME1	Hs.118638	1.50422	3.83541	2.01066
	C	384013	nuclear distribution gene C homolog (A. nidulans)	NUDC	Hs.263812	1.63201	2.37572	2.22103
	C	951241	nucleolar protein ANKT	ANKT	Hs.279905	1.25704	7.92861	4.26158
	C	130371	nucleoporin 155kD	NUP155	Hs.23255	1.76341	2.14913	2.54137
	C	194318	Nucleoporin 37kDa	NUP37	Hs.5152	1.92006	2.19537	2.32681
	C	595604	nucleosome assembly protein 1-like 1	NAP1L1	Hs.302649	1.94582	2.62325	3.1422
	C	814432	NY-REN-41 antigen	NY-REN-41	Hs.335951	1.31959	2.55555	2.18295
	C	796646	ornithine decarboxylase 1	ODC1	Hs.75212	1.1487	2.82212	2.82126
	C	81203	paraoxonase 3	PON3	Hs.296259	1.20333	4.02835	2.08938
	C	50914	Potassium channel tetramerisation domain containing 4	KCTD4	Hs.23406	1.74918	4.30487	2.0787
	C	2584516	potassium channel, subfamily K, member 6 (TWIK-2)	KCNK6	Hs.240395	1.25463	2.53258	2.08509
	C	192481	proline dehydrogenase (oxidase) 1	PRODH	Hs.58218	1.58367	2.25904	2.37562
	C	2466502	proteasome (prosome, macropain) 26S subunit, ATPase, 4	PSMC4	Hs.211594	1.65596	2.20754	3.42104
	C	2062238	proteasome (prosome, macropain) 26S subunit, non-ATPase, 1	PSMD1	Hs.3887	1.24566	2.83591	2.25837
	C	366104	proteasome (prosome, macropain) subunit, alpha type, 2	PSMA2	Hs.181309	1.29462	2.09842	2.25208
	C	814246	proteasome (prosome, macropain) subunit, alpha type, 3	PSMA3	Hs.346918	1.85949	2.35384	3.0596
	C	195419	prothymosin, alpha (gene sequence 28)	PTMA	Hs.250655	1.57041	2.86649	2.27768
	C	687297	RAB3B, member RAS oncogene family	RAB3B	Hs.20843	1.79871	2.58559	3.03073
	C	970613	RAD21 homolog (S. pombe)	RAD21	Hs.81848	1.8589	3.50853	2.57719
	C	564756	Ras-GTPase-activating protein SH3-domain-binding protein	G3BP	Hs.220689	1.52684	2.0089	2.14417
	C	841332	Rho GDP dissociation inhibitor (GDI) beta	ARHGDIB	Hs.83656	1.11367	4.93138	2.89855
	C	841352	RNA binding motif protein, X chromosome	RBMX	Hs.146381	1.39005	2.07354	2.22932
	C	811999	RuvB-like 2 (E. coli)	RUVBL2	Hs.6455	1.12882	2.0873	2.12186
	C	815110	single-stranded DNA binding protein	SSBP1	Hs.923	1.495	3.02437	2.25537
	C	397638	Sm protein F	LSM6	Hs.42438	1.67203	2.27008	2.39291
	C	47542	small nuclear ribonucleoprotein D1 polypeptide (16kD)	SNRPD1	Hs.86948	1.73907	2.00013	2.09481
	C	431803	small nuclear ribonucleoprotein polypeptide E	SNRPE	Hs.334612	1.42037	4.06551	2.72599
	C	1323539	solute carrier family 17 (sodium phosphate), member 3	SLC17A3	Hs.327179	1.12335	2.17525	2.07842
	C	490244	solute carrier family 25 (mitochondrial carrier; adenine nucleotide translocator), member 4	SLC25A4	Hs.2043	1.73734	2.44481	2.98913
	C	773254	splicing factor proline/glutamine rich (polypyrimidine tract binding protein associated)	SFPQ	Hs.180610	1.08834	2.38938	2.5369
	C	2577108	splicing factor, arginine/serine-rich 3	SFRS3	Hs.167460	1.88615	4.23979	2.74085
	C	131984	TBC1 (tre-2/USP6, BUB2, cdc16) domain family, member 1	TBC1D1	Hs.278586	1.36314	2.06655	2.28255
	C	376343	TEA domain family member 1 (SV40 transcriptional enhancer factor)	TEAD1	Hs.42458	1.48101	3.29313	2.02538
	C	853368	thymidylate synthetase	TYMS	Hs.82962	1.44451	2.0322	2.17812
	C	785368	T-LAK cell-originated protein kinase	TOPK	Hs.104741	1.54835	11.9283	3.34108
	C	111812	TRAF4 associated factor 1	FLJ14502	Hs.181466	1.62983	4.00271	2.17244
	C	705064	transforming, acidic coiled-coil containing protein 3	TACC3	Hs.104019	1.32767	6.65694	2.27677
	C	853562	tripartite motif-containing 28	TRIM28	Hs.228059	1.90503	2.03093	2.2543
	C	1492104	tubulin, beta, 2	TUBB2	Hs.251653	1.55686	2.34612	2.43196
	C	266106	tyrosine 3-monooxygenase/tryptophan 5-monooxygenase activation protein, epsilon polypeptide	YWHAE	Hs.79474	1.88277	2.38294	2.10958
	C	593431	UDP-glucose ceramide glucosyltransferase	UGCG	Hs.23703	1.02548	2.82023	2.73271
	C	292515	UDP-N-acteylglucosamine pyrophosphorylase 1	UAP1	Hs.21293	1.28195	2.22853	3.36488
	C	878676	X-ray repair complementing defective repair in Chinese hamster cells 5 (double-strand-break rejoining; Ku autoantigen, 80kD)	XRCC5	Hs.84981	1.44323	3.01207	2.80473
	C	842767	Zwilch, kinetochore associated, homolog (Drosophila)	FLJ10036	Hs.21331	1.95657	5.11503	2.70389
	D	2422534	1-acylglycerol-3-phosphate O-acyltransferase 1 (lysophosphatidic acid acyltransferase, alpha)	AGPAT1	Hs.240534	1.00731	2.07044	1.21978
	D	896949	3-hydroxy-3-methylglutaryl-Coenzyme A reductase	HMGCR	Hs.11899	0.978795	2.3872	0.70946
	D	364840	5'-3' exoribonuclease 2	XRN2	Hs.268555	0.885681	2.65263	1.34039
	D	784772	A kinase (PRKA) anchor protein (gravin) 12	AKAP12	Hs.788	1.59232	3.01782	1.70093
	D	1467868	A kinase (PRKA) anchor protein 2	AKAP2	Hs.42322	1.04022	3.6573	1.08046
	D	877832	accessory proteins BAP31/BAP29	DXS1357E	Hs.291904	0.995538	2.38819	1.08979
	D	809894	acetyl-Coenzyme A synthetase 2 (ADP forming)	ACAS2	Hs.14779	1.35277	2.52113	0.927689
	D	825013	acidic (leucine-rich) nuclear phosphoprotein 32 family, member B	ANP32B	Hs.84264	1.79326	2.36809	1.50928
	D	626502	actin related protein 2/3 complex, subunit 1B (41 kD)	ARPC1B	Hs.11538	1.11527	2.40938	1.50995
	D	2499797	actin related protein 2/3 complex, subunit 4 (20 kD)	ARPC4	Hs.323342	0.716115	2.24596	0.884539
	D	366009	adaptor-related protein complex 1, mu 1 subunit	AP1M1	Hs.71040	1.75088	2.42833	1.7783
	D	1928430	adaptor-related protein complex 4, sigma 1 subunit	AP4S1	Hs.50628		2.60516
	D	1474690	additional sex combs like 1 (Drosophila)	ASXL1	Hs.3686	1.70625	2.88494	1.33069
	D	795531	adhesion regulating molecule 1	ADRM1	Hs.90107	1.63655	2.19669	1.16309
	D	46248	ADP-ribosyltransferase (NAD+; poly (ADP-ribose) polymerase)	ADPRT	Hs.177766	1.34054	5.95057	1.33108
	D	505390	ADP-ribosyltransferase (NAD+; poly (ADP-ribose) polymerase)-like 3	ADPRTL3	Hs.271742	0.950033	3.19526	1.60919
	D	235056	Adrenocortical dysplasia homolog (mouse)	ACD	Hs.78019	1.12442	2.58619	1.09795
	D	184022	amyloid beta (A4) precursor protein-binding, family B, member 1 (Fe65)	APBB1	Hs.3763	0.941957	2.58216	1.02207
	D	436153	Ankyrin repeat domain 10	ANKRD10	Hs.172572	1.81423	2.50176	1.05788
	D	1468461	annexin A13	ANXA13	Hs.181107	1.01388	3.05928	0.943352
	D	786680	annexin A5	ANXA5	Hs.300711	1.10745	2.68048	1.96773
	D	809620	ARF-GAP, RHO-GAP, ankyrin repeat and plekstrin homology domains-containing protein 3	ARAP3	Hs.25277	1.45739	2.27852	1.00031
	D	295710	ASF1 anti-silencing function 1 homolog B (S. cerevisiae)	ASF1B	Hs.26516	1.61247	4.57473	1.54384
	D	2510573	asparagine-linked glycosylation 8 homolog (yeast, alpha-1,3-glucosyltransferase)	ALG8	Hs.155356	1.62046	2.46452	1.34137
	D	488303	ATP binding protein associated with cell differentiation	APACD	Hs.153884	1.32526	2.39314	1.47032
	D	611150	ATP synthase, H+ transporting, mitochondrial F0 complex, subunit c (subunit 9) isoform 3	ATP5G3	Hs.429	0.966516	2.46409	1.87444
	D	504945	aurora kinase A interacting protein 1	AURKAIP1	Hs.76239	1.39096	2.25372	1.72253
	D	49318	AXL receptor tyrosine kinase	AXL	Hs.83341	1.02231	2.2327	1.10188
	D	796694	baculoviral IAP repeat-containing 5 (survivin)	BIRC5	Hs.1578	0.967787	3.83143	1.84028
	D	2569000	bagpipe homeobox homolog 1 (Drosophila)	BAPX1	Hs.105941	0.901435	2.52869	1.46005
	D	756533	basigin (OK blood group)	BSG	Hs.74631	1.31639	2.01885	1.02154
	D	2009885	branched chain aminotransferase 1, cytosolic	BCAT1	Hs.157205	0.921073	2.12853	1.51124
	D	1844857	BRCA1-interacting protein 1	BRIP1	Hs.97515		2.809
	D	811590	Brix domain containing 2	BRIX	Hs.38114	1.56609	2.83071	1.89563
	D	436106	C2f protein	C2F	Hs.12045	0.997935	2.01595	1.54633
	D	503602	calcium/calmodulin-dependent protein kinase II inhibitor 1	CAMK2N1	Hs.197922	1.92422	3.46753	0.578616
	D	2545705	calponin 3, acidic	CNN3	Hs.194662	0.910859	4.39204	1.92366
	D	868530	calponin like transmembrane domain protein	calmin	Hs.118164	1.08867	2.09385	1.15446
	D	39833	carboxypeptidase, vitellogenic-like	CPVL	Hs.95594	1.11643	3.99035	0.636106
	D	377461	caveolin 1, caveolae protein, 22kD	CAV1	Hs.74034	0.514202	2.16921	0.868879
	D	898062	CDC20 cell division cycle 20 homolog (S. cerevisiae)	CDC20	Hs.82906	1.10822	11.4551	1.8285
	D	1871423	CDC23 (cell division cycle 23, yeast, homolog)	CDC23	Hs.153546	1.07567	2.07636	1.60872
	D	29964	Cdc42 effector protein 2	CEP2	Hs.12289	0.606121	2.30424	0.616659
	D	453107	CDC45 cell division cycle 45-like (S. cerevisiae)	CDC45L	Hs.114311	1.28707	10.3831	1.1528
	D	1055547	CDC91 cell division cycle 91-like 1 (S. cerevisiae)	CDC91L1	Hs.62918	1.93336	2.00839	1.70238
	D	782575	cDNA for differentially expressed CO16 gene	HSJ001348	Hs.69517	1.11356	2.91871	1.14797
	D	292936	Cell division cycle associated 8	CDCA8	Hs.48855	0.895858	8.1307	1.57945
	D	291216	centrin, EF-hand protein, 2	CETN2	Hs.82794	1.34797	4.08308	0.687869
	D	2017415	centromere protein A (17kD)	CENPA	Hs.1594	0.898445	6.76772	1.67401
	D	431477	centromere protein J	CENPJ	Hs.283077	1.53714	5.12275	1.22271
	D	210610	centrosomal protein 1	CEP1	Hs.97437	1.24556	2.35322	1.65076
	D	1857962	cerebral protein-4	HUCEP-4	Hs.144527		2.62502
	D	815208	CGG triplet repeat binding protein 1	CGGBP1	Hs.86041	1.48634	2.04798	1.64648
	D	772918	ribosomal RNA processing 15 homolog (S. cerevisiae)	RRP15	Hs.56043	1.47543	2.40329	1.5433
	D	713205	UTP11-like, U3 small nucleolar ribonucleoprotein, (yeast)	UTP11L	Hs.111449	1.05752	2.56017	1.53855
	D	2577143	chaperonin containing TCP1, subunit 3 (gamma)	CCT3	Hs.1708	0.913929	2.63209	1.5028
	D	884425	chaperonin containing TCP1, subunit 5 (epsilon)	CCT5	Hs.1600	1.36929	2.46589	1.52909
	D	2542182	chaperonin containing TCP1, subunit 8 (theta)	CCT8	Hs.15071	1.05233	2.1723	1.55893
	D	450711	chromatin assembly factor 1, subunit A (p150)	CHAF1A	Hs.79018	1.18732	2.71961	1.01601
	D	1953071	chromatin-specific transcription elongation factor large subunit	FACTP140	Hs.14963	1.54133	2.14949	0.899965
	D	50763	chromobox homolog 6	CBX6	Hs.107374	0.672969	2.78221	0.743535
	D	256449	Chromosome 1 open reading frame 144	C1orf144	Hs.226770	1.10599	3.10911	1.07815
	D	772925	heat shock protein family B (small), member 11	HSPB11	Hs.46967	1.62026	2.45344	1.89359
	D	1627154	chromosome 11 open reading frame 17	C11orf17	Hs.131180	1.95364	2.23464	1.72549
	D	703559	SKA3	SKA3	Hs.88523	1.7183	3.21374	1.00774
	D	25807	PHD finger protein 20	PHF20	Hs.301055	0.94676	2.30461	1.04566
	D	200402	family with sequence similarity 83, member D	FAM83D	Hs.70704	1.48582	3.59662	1.48569
	D	878607	chromosome 20 open reading frame 20	C20orf20	Hs.143954	1.39148	3.1671	1.24157
	D	451805	chromosome 20 open reading frame 24	C20orf24	Hs.184062	1.73361	2.07959	1.60344
	D	505882	chromosome 20 open reading frame 27	C20orf27	Hs.274422	1.08274	2.56091	0.980988
	D	725562	chromosome 20 open reading frame 72	C20orf72	Hs.320831	1.99076	2.20869	0.948179
	D	1654727	Chromosome 6 open reading frame 106	C6orf106	Hs.25999	1.43095	2.20879	1.16318
	D	296444	cingulin	CGN	Hs.18376	0.963051	3.109	1.05874
	D	341246	ClpP caseinolytic protease, ATP-dependent, proteolytic subunit homolog (E. coli)	CLPP	Hs.74362	1.20255	2.06306	1.11942
	D	288888	Coenzyme Q2 homolog, prenyltransferase (yeast)	CL640	Hs.44563	1.33644	2.13842	1.34782
	D	824132	cofactor required for Sp1 transcriptional activation, subunit 8 (34kD)	CRSP8	Hs.28166	1.22864	2.88678	1.05275
	D	324717	cofilin 2 (muscle)	CFL2	Hs.180141	0.921763	2.41259	1.30532
	D	148763	collagen, type I, alpha 2	COL1A2	Hs.179573	1.96093	2.07391	1.05046
	D	769959	collagen, type IV, alpha 2	COL4A2	Hs.75617	1.0689	2.84561	0.826261
	D	758365	conserved gene amplified in osteosarcoma	OS4	Hs.180669	1.79483	2.25136	1.28642
	D	487988	coronin, actin binding protein, 1A	CORO1A	Hs.109606	0.699755	5.58121	0.916002
	D	1926048	CSRP2 binding protein	CSRP2BP	Hs.301532	1.15831	2.52111	0.945944
	D	325102	C-terminal binding protein 2	CTBP2	Hs.171391	0.881936	2.04863	0.828649
	D	455128	cyclin F	CCNF	Hs.1973	0.849844	2.72238	0.910056
	D	547058	cyclin G1	CCNG1	Hs.79101	1.95107	2.33766	1.42049
	D	2932189	cyclin-dependent kinase 2	CDK2	Hs.19192	1.83855	2.29873	1.58686
	D	138141	cyclin-dependent kinase 4	CDK4	Hs.95577	1.19022	2.26434	1.44079
	D	1292142	cylicin, basic protein of sperm head cytoskeleton 2	CYLC2	Hs.3232	0.848986	2.65798	1.84735
	D	257960	cysteine and histidine-rich domain (CHORD)-containing, zinc binding protein 1	CHORDC1	Hs.22857	1.07114	2.81474	1.70672
	D	1161830	cytochrome b-245, alpha polypeptide	CYBA	Hs.68877	0.821956	2.6188	1.21701
	D	320509	cytochrome b5 outer mitochondrial membrane precursor	CYB5-M	Hs.79103	1.29375	3.02599	1.24842
	D	813830	cytochrome c-1	CYC1	Hs.289271	1.2277	2.01381	1.52971
	D	49502	cytoplasmic linker 2	CYLN2	Hs.104717	1.19849	2.24823	1.55052
	D	784830	D123 gene product	D123	Hs.82043	1.05191	2.18293	1.86549
	D	2013178	death associated transcription factor 1	DATF1	Hs.155313	0.961373	2.61936	0.855239
	D	814381	death-associated protein	DAP	Hs.75189	1.80476	3.85796	1.36165
	D	270136	deleted in lymphocytic leukemia, 2	DLEU2	Hs.43628	1.13963	2.12745	1.39861
	D	810156	deoxythymidylate kinase (thymidylate kinase)	DTYMK	Hs.79006	1.60487	3.89048	1.21307
	D	428936	development and differentiation enhancing factor 1	DDEF1	Hs.10669	1.49616	2.42653	1.47716
	D	2548338	diacylglycerol kinase, delta (130kD)	DGKD	Hs.115907	1.38242	2.52085	0.787478
	D	2325844	diazepam binding inhibitor (GABA receptor modulator, acyl-Coenzyme A binding protein)	DBI	Hs.78888	1.14394	2.36264	1.28391
	D	123971	dihydrofolate reductase	DHFR	Hs.83765	1.63284	4.72486	1.18177
	D	611027	dihydroorotate dehydrogenase	DHODH	Hs.94925	0.830751	2.48971	0.871785
	D	701337	coiled-coil domain containing 69	CCDC69	Hs.209100		3.14345
	D	825282	nucleolar protein 11	NOL11	Hs.26761	1.77317	2.24301	1.38516
	D	276547	DNA (cytosine-5-)-methyltransferase 1	DNMT1	Hs.77462	1.05223	4.37989	1.01803
	D	1343726	DNA replication complex GINS protein PSF1	PSF1	Hs.36232	0.815698	3.76268	0.915004
	D	2562866	family with sequence similarity 50, member A	FAM50A	Hs.54277	1.30817	2.57053	1.08798
	D	35318	DnaJ (Hsp40) homolog, subfamily A, member 1	DNAJA1	Hs.94	0.776217	2.16803	1.35026
	D	2423524	double-stranded RNA-binding zinc finger protein JAZ	JAZ	Hs.181012	1.11233	2.02681	1.16203
	D	1856978	dual oxidase 1	DUOX1	Hs.272813		2.08074
	D	810395	E1B-55kDa-associated protein 5	E1B-AP5	Hs.155218	0.603715	2.03801	0.868071
	D	293331	E2F transcription factor 2	E2F2	Hs.231444	1.32399	2.51746	1.84295
	D	2405864	emerin (Emery-Dreifuss muscular dystrophy)	EMD	Hs.2985	1.11673	2.73989	1.42457
	D	295986	emopamil binding protein (sterol isomerase)	EBP	Hs.75105	0.996398	4.2849	0.890988
	D	1901754	endothelial and smooth muscle cell-derived neuropilin-like protein	ESDN	Hs.173374	0.853832	2.62481	1.29025
	D	1703455	endothelial differentiation, lysophosphatidic acid G-protein-coupled receptor, 2	EDG2	Hs.75794	0.855367	2.13972	0.8402
	D	586831	epsilon-trimethyllysine hydroxylase	TMLHE	Hs.103816	0.682412	2.0574	1.16566
	D	796542	ets variant gene 5 (ets-related molecule)	ETV5	Hs.43697	1.21628	2.15062	1.35513
	D	490753	Eukaryotic translation elongation factor 1 gamma	EEF1G	Hs.6693	1.84024	2.18569	1.06874
	D	25988	eukaryotic translation initiation factor 4 gamma, 1	EIF4G1	Hs.211568	0.964394	2.90863	1.00603
	D	49693	eukaryotic translation initiation factor 4E binding protein 2	EIF4EBP2	Hs.278712	0.976535	2.72369	1.03326
	D	1492411	eukaryotic translation initiation factor 5A	EIF5A	Hs.119140	1.23538	5.77406	1.14177
	D	2111126	Fanconi anemia, complementation group D2	FANCD2	Hs.15607		2.82993
	D	1755547	Fanconi anemia, complementation group M	FANCM	Hs.62717		2.30344
	D	299360	Far upstream element (FUSE) binding protein 1	FUBP1	Hs.118962	1.08012	2.73844	0.75764
	D	80410	farnesyl diphosphate synthase (farnesyl pyrophosphate synthetase, dimethylallyltranstransferase, geranyltranstransferase)	FDPS	Hs.77393	1.52767	3.3158	1.82762
	D	866882	farnesyl-diphosphate farnesyltransferase 1	FDFT1	Hs.48876	0.749422	3.62238	0.957541
	D	878174	fatty acid desaturase 2	FADS2	Hs.184641	0.928112	5.06789	0.874328
	D	79022	FBJ murine osteosarcoma viral oncogene homolog B	FOSB	Hs.75678	1.38797	3.24672	1.37467
	D	713115	F-box only protein 5	FBXO5	Hs.272027	1.28008	3.11641	0.911508
	D	951142	flap structure-specific endonuclease 1	FEN1	Hs.4756	1.60244	4.96759	1.92047
	D	165828	formin homology 2 domain containing 1	FHOD1	Hs.95231	0.9019	2.49491	0.968285
	D	38347	Friend of GATA2	FOG2	Hs.106309	0.738562	34.6397	1.06767
	D	469412	fumarate hydratase	FH	Hs.75653	1.50572	2.43176	1.44863
	D	509479	FUN14 domain containing 2	FUNDC2	Hs.283674	1.55246	2.51499	1.38292
	D	47096	FUS interacting protein (serine-arginine rich) 2	FUSIP2	Hs.3530	0.885543	2.36216	1.15202
	D	797001	G-2 and S-phase expressed 1	GTSE1	Hs.122552	0.963502	3.0309	1.08385
	D	435024	gene from NF2/meningioma region of 22q12	PK1.3	Hs.75361	1.87236	2.15272	1.46661
	D	31759	general transcription factor IIIC, polypeptide 4 (90kD)	GTF3C4	Hs.22302	0.909261	2.32055	1.0712
	D	31740	GLE1 RNA export mediator-like (yeast)	GLE1L	Hs.169363	1.4838	2.61826	1.11506
	D	2110301	glutamine-fructose-6-phosphate transaminase 2	GFPT2	Hs.30332	0.934437	2.6161	0.906523
	D	491001	glyoxalase I	GLO1	Hs.75207	1.34947	2.07982	1.63334
	D	811582	golgi phosphoprotein 2	GOLPH2	Hs.182793	1.60215	3.63157	1.37566
	D	343744	H1 histone family, member 0	H1F0	Hs.226117	0.915119	2.20859	1.15778
	D	950574	H3 histone, family 3B (H3.3B)	H3F3B	Hs.180877	1.36824	2.01755	1.44304
	D	815781	heat shock 105kD	HSP105B	Hs.36927	0.819556	2.09225	1.38451
	D	308633	helicase, lymphoid-specific	HELLS	Hs.203963	1.53668	2.88103	1.41927
	D	2189995	hepatoma-derived growth factor (high-mobility group protein 1-like)	HDGF	Hs.89525	1.46507	2.04722	1.55294
	D	511586	heterogeneous nuclear ribonucleoprotein A1	HNRPA1	Hs.249495	1.15998	2.80609	1.93372
	D	897823	heterogeneous nuclear ribonucleoprotein D-like	HNRPDL	Hs.170311	1.40169	2.30772	1.97267
	D	358457	heterogeneous nuclear ribonucleoprotein H1 (H)	HNRPH1	Hs.245710	1.12653	2.47016	1.35243
	D	842861	heterogeneous nuclear ribonucleoprotein R	HNRPR	Hs.15265	0.950873	3.15575	1.71884
	D	745314	HIRA interacting protein 5	HIRIP5	Hs.17368	1.88237	2.08687	1.59971
	D	2435497	histidyl-tRNA synthetase	HARS	Hs.77798	0.95286	2.58026	1.77298
	D	814080	histone deacetylase 1	HDAC1	Hs.88556	1.40619	2.20371	1.11799
	D	239877	histone deacetylase 3	HDAC3	Hs.279789	0.835047	2.26709	1.19076
	D	247081	histone deacetylase 7A	HDAC7A	Hs.275438	1.7551	3.11063	1.30753
	D	1434948	HIV TAT specific factor 1	HTATSF1	Hs.171595	1.41542	2.28853	1.39478
	D	878231	HLA-B associated transcript 5	BAT5	Hs.247452	1.3225	25.0248	1.36329
	D	272779	HLA-B associated transcript 8	BAT8	Hs.75196	1.22941	2.4204	1.0715
	D	812246	holocarboxylase synthetase (biotin-[proprionyl-Coenzyme A-carboxylase (ATP-hydrolysing)] ligase)	HLCS	Hs.79375	0.634958	2.90458	0.622285
	D	2388637	homeo box B3	HOXB3	Hs.166014	1.5329	2.09046	1.51234
	D	1592715	Homer, neuronal immediate early gene, 3	HOMER-3	Hs.166146	0.899251	2.06246	0.938966
	D	233308	HSPC154 protein	HSPC154	Hs.7922	1.40332	2.18417	1.60613
	D	1752540	huntingtin interacting protein 1	HIP1	Hs.97206	0.784742	2.48591	0.799962
	D	2506458	hydroxyacyl-Coenzyme A dehydrogenase, type II	HADH2	Hs.171280	1.20321	2.25218	1.60212
	D	276519	Hypothetical locus FLJ30594	FLJ30594	Hs.27513	1.27044	2.08948	1.52987
	D	32231	5'-nucleotidase domain containing 2	NT5DC2	Hs.84753	0.85886	2.54268	1.74735
	D	201483	lysophosphatidylcholine acyltransferase 1	LPCAT1	Hs.179882	1.21991	2.25163	1.61637
	D	346308	GINS complex subunit 3 (Psf3 homolog)	GINS3	Hs.47125	1.31563	2.76786	1.11585
	D	752744	PIH1 domain containing 1	PIH1D1	Hs.5245	1.21982	3.7974	1.5983
	D	360240	UBX domain protein 2B	UBXN2B	Hs.155572	1.48687	2.16269	1.37861
	D	811605	Hypothetical protein LOC284361	LOC284361	Hs.250465	1.57921	2.16255	1.22231
	D	2467312	transmembrane protein 97	TMEM97	Hs.199695	1.37208	2.23239	0.95693
	D	294926	hypothetical protein MGC11257	MGC11257	Hs.334368	0.87164	2.41996	1.1986
	D	121436	non-protein coding RNA 152	NCRNA00152	Hs.337986	1.50823	3.08999	1.97992
	D	201207	IGF-II mRNA-binding protein 3	IMP-3	Hs.35152	1.05898	35.8896	1.06335
	D	878550	Importin 9	IPO9	Hs.7579	1.46645	2.00983	1.57716
	D	471196	integral membrane protein 3	ITM3	Hs.111577	1.72049	3.38883	1.08427
	D	842860	interleukin 10 receptor, beta	IL10RB	Hs.173936	1.44838	2.71847	1.07535
	D	2566158	interleukin-1 receptor-associated kinase 1	IRAK1	Hs.182018	1.57745	2.88403	1.80156
	D	810942	isocitrate dehydrogenase 3 (NAD+) gamma	IDH3G	Hs.75253	1.27917	3.18669	0.921479
	D	344588	kallikrein 5	KLK5	Hs.50915	0.886726	4.96824	0.837818
	D	768347	karyopherin (importin) beta 1	KPNB1	Hs.180446	1.80438	2.09035	1.79434
	D	855521	keratin 18	KRT18	Hs.65114	0.634958	4.96046	0.622285
	D	897781	keratin 8	KRT8	Hs.242463	0.806351	6.01521	0.558841
	D	1631355	KIAA0100 gene product	KIAA0100	Hs.151761	0.980769	4.92059	0.857654
	D	32820	HAUS augmin-like complex, subunit 5	HAUS5	Hs.7426	0.892832	2.61021	0.998401
	D	2220201	centrosomal protein 152kDa	CEP152	Hs.207802	1.25898	2.01649	1.22875
	D	511091	ankyrin repeat domain 36B	ANKRD36B	Hs.44566	0.697008	2.11771	0.991988
	D	2543539	kinesin family member 4A	KIF4A	Hs.279766	1.20013	5.24236	1.96032
	D	649977	Kinesin family member C2	KIFC2	Hs.92679	1.2777	2.05277	1.73319
	D	269787	L1 cell adhesion molecule (hydrocephalus, stenosis of aqueduct of Sylvius 1, MASA (mental retardation, aphasia, shuffling gait and adducted thumbs) syndrome, spastic paraplegia 1)	L1CAM	Hs.1757	1.05798	7.13414	0.774198
	D	135352	lactate dehydrogenase A	LDHA	Hs.2795	1.11924	3.69176	0.852375
	D	1472797	leprecan-like 1	LEPREL1	Hs.42824	1.11591	2.01876	1.26399
	D	469281	lethal giant larvae homolog 1 (Drosophila)	LLGL1	Hs.95659	1.20569	3.56332	1.0019
	D	327289	maternal embryonic leucine zipper kinase	MELK	Hs.184339	0.772065	3.92415	1.062
	D	1631663	LIM and SH3 protein 1	LASP1	Hs.334851	0.875779	3.08165	1.09346
	D	1069733	lipase, endothelial	LIPG	Hs.65370	1.11864	2.36596	0.952874
	D	825295	low density lipoprotein receptor (familial hypercholesterolemia)	LDLR	Hs.213289	1.0038	2.33559	1.1767
	D	490778	low molecular mass ubiquinone-binding protein (9.5kD)	QP-C	Hs.3709	1.5142	2.29708	1.56222
	D	882506	lysyl oxidase-like 2	LOXL2	Hs.83354	0.88152	2.91653	1.04359
	D	809530	MCM2 minichromosome maintenance deficient 2, mitotin (S. cerevisiae)	MCM2	Hs.57101	1.50123	3.43637	1.56452
	D	843049	MCM4 minichromosome maintenance deficient 4 (S. cerevisiae)	MCM4	Hs.154443	1.29299	5.72849	1.27406
	D	897531	melanoma cell adhesion molecule	MCAM	Hs.211579	0.634958	2.08046	0.622285
	D	171753	melanophilin	MLPH	Hs.321130	1.10376	5.07893	0.973299
	D	590150	metallothionein 2A	MT2A	Hs.118786	0.787509	2.67694	0.983427
	D	1558832	methionine adenosyltransferase II, beta	MAT2B	Hs.54642	1.77078	2.15385	1.31386
	D	280934	mevalonate (diphospho) decarboxylase	MVD	Hs.3828	0.714716	2.71606	1.03439
	D	2498585	microtubule-associated protein, RP/EB family, member 1	MAPRE1	Hs.234279	1.07497	2.06496	1.16843
	D	2106888	Mitochondrial Acyl-CoA Thioesterase	MT-ACT48	Hs.18625		2.0935
	D	1636069	mitochondrial ribosomal protein L12	MRPL12	Hs.109059	0.976025	2.12113	1.77643
	D	827144	mitochondrial ribosomal protein L19	MRPL19	Hs.75574	1.29794	2.45276	1.45625
	D	590398	mitochondrial ribosomal protein L22	MRPL22	Hs.41007	1.74539	2.59551	1.65962
	D	811867	mitochondrial ribosomal protein L36	MRPL36	Hs.32196	1.90995	2.24834	1.40603
	D	843263	mitochondrial ribosomal protein L37	MRPL37	Hs.4209	1.86755	2.26756	1.43722
	D	810979	mitochondrial ribosomal protein S2	MRPS2	Hs.20776	1.54322	2.13158	1.3208
	D	824723	mitochondrial ribosomal protein S23	MRPS23	Hs.5836	1.98404	2.23549	1.9004
	D	121857	mitotic spindle coiled-coil related protein	DEEPEST	Hs.16244	0.868149	3.1592	1.25806
	D	2565353	MLL septin-like fusion	MSF	Hs.181002	1.23116	3.35302	1.22207
	D	738900	MUF1 protein	MUF1	Hs.172210	1.02631	2.11768	1.03314
	D	630013	mutS homolog 2, colon cancer, nonpolyposis type 1 (E. coli)	MSH2	Hs.78934	1.43247	2.27213	1.29242
	D	124447	myofibrillogenesis regulator 1	MR-1	Hs.100747	1.06506	4.07077	1.00577
	D	1473274	myosin, light polypeptide 9, regulatory	MYL9	Hs.9615	0.984634	2.72502	0.859649
	D	824124	myotubularin related protein 1	MTMR1	Hs.347187	1.06903	2.56668	0.878412
	D	2505791	N-acetyltransferase, homolog of S. cerevisiae ARD1	ARD1	Hs.333034	1.09911	2.71463	1.13679
	D	756509	NAD(P) dependent steroid dehydrogenase-like; H105e3	H105E3	Hs.57698	0.688656	3.29464	0.825272
	D	2468948	NADH dehydrogenase (ubiquinone) 1, subcomplex unknown, 2 (14.5kD, B14.5b)	NDUFC2	Hs.193313	1.66853	2.0653	1.31881
	D	743811	NADH dehydrogenase (ubiquinone) Fe-S protein 3 (30kD) (NADH-coenzyme Q reductase)	NDUFS3	Hs.5273	1.09497	2.17057	1.28913
	D	1669263	NADPH-dependent FMN and FAD containing oxidoreductase	NR1	Hs.154899		2.12092
	D	246808	NALP2 protein	NALP2	Hs.6844	1.07809	2.19874	1.22207
	D	2889583	NCK-associated protein 1	NCKAP1	Hs.278411	1.18569	2.36658	1.2705
	D	1625945	NDRG family member 3	NDRG3	Hs.240615		2.76215
	D	85840	nicotinamide N-methyltransferase	NNMT	Hs.76669	1.37155	5.42509	1.90122
	D	264951	Nijmegen breakage syndrome 1 (nibrin)	NBS1	Hs.25812	1.09572	2.14932	1.40693
	D	2094132	nuclear matrix protein NMP200 related to splicing factor PRP19	NMP200	Hs.173980	1.05566	2.00428	1.08543
	D	462352	Nuclear protein localization 4	NPL4	Hs.164256	1.71318	2.00231	1.1085
	D	377384	Nuclear receptor subfamily 2, group F, member 2	NR2F2	Hs.288869	1.07911	2.28157	1.05228
	D	949932	nuclease sensitive element binding protein 1	NSEP1	Hs.74497	1.59485	2.37575	1.61683
	D	302933	Nucleolin	NCL	Hs.7718	0.646384	2.43526	1.23521
	D	27548	nucleoporin 153kD	NUP153	Hs.211608	1.34233	2.55075	1.71121
	D	1948154	Nucleoporin 50kDa	NUP50	Hs.169329		2.34267
	D	815276	nucleoporin 62kD	NUP62	Hs.9877	1.0298	2.23551	1.01611
	D	769751	Nucleoporin 93kDa	NUP93	Hs.155314	1.57743	2.40209	1.90743
	D	2244564	olfactomedin 1	OLFM1	Hs.74376	1.73261	2.06037	1.25767
	D	66535	ornithine decarboxylase antizyme 2	OAZ2	Hs.74563	1.22471	2.47693	0.922245
	D	781019	paraoxonase 2	PON2	Hs.169857	1.0531	2.06328	1.47235
	D	2467229	Parkinson disease (autosomal recessive, early onset) 7	PARK7	Hs.10958	1.84549	2.09861	1.92893
	D	243155	Pericentrin 1	PCNT1	Hs.184352	1.25392	2.04197	1.09205
	D	951125	peroxisomal D3,D2-enoyl-CoA isomerase	PECI	Hs.15250	1.14443	2.29316	1.10144
	D	294273	peroxisomal membrane protein 2 (22kD)	PXMP2	Hs.49912	1.65676	2.26658	1.23083
	D	2916649	PHD finger protein 19	PHF19	Hs.119960	1.21348	2.68376	1.24764
	D	2418897	phorbolin (similar to apolipoprotein B mRNA editing protein)	DJ742C19.2	Hs.226307	0.93485	3.42947	1.75695
	D	815161	phosphatidic acid phosphatase type 2 domain containing 3	PPAPDC3	Hs.108945	1.24682	2.3007	0.883752
	D	72600	phosphoglucomutase 2	PGM2	Hs.23363	1.42387	2.54201	1.16814
	D	2910181	phospholipase A2, group IVB (cytosolic)	PLA2G4B	Hs.198161	1.32615	3.86297	1.57376
	D	2018031	phosphoribosyl pyrophosphate synthetase-associated protein 2	PRPSAP2	Hs.13339	1.20616	2.13721	0.947388
	D	2304090	phosphoribosylformylglycinamidine synthase (FGAR amidotransferase)	PFAS	Hs.105478	1.15327	2.24217	1.09284
	D	505491	pituitary tumor-transforming 1 interacting protein	PTTG1IP	Hs.111126	1.05426	3.11014	0.952169
	D	810017	plasminogen activator, urokinase receptor	PLAUR	Hs.179657	1.09895	2.24315	1.98587
	D	744050	pleckstrin homology, Sec7 and coiled/coil domains 3	PSCD3	Hs.7984	1.3683	2.02668	1.04262
	D	772437	pleckstrin homology-like domain, family B, member 1	PHLDB1	Hs.77864	0.575408	3.33766	0.630435
	D	113284	Pleckstrin homology-like domain, family B, member 2	PHLDB2	Hs.296288	0.945545	2.78431	1.10934
	D	744047	polo-like kinase (Drosophila)	PLK	Hs.77597	0.610943	5.54976	1.42584
	D	782449	poly(rC) binding protein 2	PCBP2	Hs.63525	1.75524	2.1036	1.57422
	D	451706	polymerase (DNA directed), alpha	POLA	Hs.267289	1.08869	2.25696	1.07808
	D	1636288	polymerase (DNA directed), delta 3	POLD3	Hs.82502	1.07742	2.88867	1.04738
	D	433162	polymerase (DNA directed), epsilon	POLE	Hs.166846	1.10241	2.37811	1.11549
	D	295473	polymerase (DNA directed), epsilon 3 (p17 subunit)	POLE3	Hs.108112	1.18275	2.44923	1.32634
	D	1631746	polymerase (DNA directed), mu	POLM	Hs.46964	1.07841	3.15487	1.28397
	D	842849	polymerase (DNA-directed), alpha (70kD)	POLA2	Hs.81942	0.904273	3.53605	1.54888
	D	767817	polymerase (RNA) II (DNA directed) polypeptide F	POLR2F	Hs.46405	1.34524	2.28155	1.05312
	D	2392824	polymerase I and transcript release factor	PTRF	Hs.29759	0.725601	2.41809	0.929199
	D	897233	polypyrimidine tract binding protein 1	PTBP1	Hs.172550	1.72074	2.31473	1.67224
	D	491519	Potassium channel tetramerisation domain containing 12	KCTD12	Hs.109438	1.04509	2.00611	0.793384
	D	756708	potassium intermediate/small conductance calcium-activated channel, subfamily N, member 4	KCNN4	Hs.10082	0.822389	2.81884	0.955712
	D	80549	pre-B-cell leukemia transcription factor 2	PBX2	Hs.93728	0.968446	4.14461	1.1154
	D	758309	Prickle-like 1 (Drosophila)	PRICKLE1	Hs.6786	1.32005	2.09598	1.13472
	D	135449	procollagen-lysine, 2-oxoglutarate 5-dioxygenase (lysine hydroxylase) 2	PLOD2	Hs.41270	1.75032	2.05664	1.3673
	D	826173	profilin 1	PFN1	Hs.75721	1.11026	2.2489	1.12811
	D	42313	prohibitin	PHB	Hs.75323	0.969257	2.52624	1.1904
	D	36491	propionyl Coenzyme A carboxylase, beta polypeptide	PCCB	Hs.63788	1.2758	2.47361	1.01618
	D	811927	prostaglandin-endoperoxide synthase 1 (prostaglandin G/H synthase and cyclooxygenase)	PTGS1	Hs.88474	1.25945	2.6645	1.21033
	D	712916	proteasome (prosome, macropain) 26S subunit, ATPase, 3	PSMC3	Hs.250758	1.2997	3.58876	1.2003
	D	1473194	proteasome (prosome, macropain) inhibitor subunit 1 (PI31)	PSMF1	Hs.75925	1.16549	2.38826	1.08615
	D	529861	proteasome (prosome, macropain) subunit, beta type, 6	PSMB6	Hs.77060	0.921863	2.01415	1.16446
	D	219813	protein kinase C and casein kinase substrate in neurons 2	PACSIN2	Hs.18842	1.26103	2.29185	1.03343
	D	1637343	protein phosphatase 1, catalytic subunit, gamma isoform	PPP1CC	Hs.79081	1.32775	2.64748	1.05039
	D	814989	protein phosphatase 1G (formerly 2C), magnesium-dependent, gamma isoform	PPM1G	Hs.17883	1.32212	2.21758	1.53294
	D	321661	protein phosphatase 2, regulatory subunit B (B56), gamma isoform	PPP2R5C	Hs.171734	1.60777	2.08065	1.86155
	D	37553	protein phosphatase 2A, regulatory subunit B' (PR 53)	PPP2R4	Hs.236963	1.00586	2.4786	0.898218
	D	74678	protein tyrosine phosphatase, non-receptor type 1	PTPN1	Hs.155894	1.29503	2.13488	1.23539
	D	1891917	UDP-N-acetyl-alpha-D-galactosamine:polypeptide N-acetylgalactosaminyltransferase 10 (GalNAc-T10)	GALNT10	Hs.107260		2.11742
	D	232908	PRELI domain containing 1	PRELID1	Hs.279529	1.59246	2.49362	1.97171
	D	743182	Pyridoxal (pyridoxine, vitamin B6) phosphatase	PDXP	Hs.5790	1.99374	2.90197	1.56968
	D	47378	pyruvate dehydrogenase phosphatase	PDP	Hs.22265	1.0707	2.77281	1.32949
	D	2018131	Rac GTPase activating protein 1	RACGAP1	Hs.23900		4.58496
	D	470124	RAD1 homolog (S. pombe)	RAD1	Hs.7179	0.951533	2.6339	1.33251
	D	1643138	ras homolog gene family, member F (in filopodia)	ARHF	Hs.96593		3.64596
	D	504979	GTPase activating protein (SH3 domain) binding protein 2	G3BP2	Hs.6727	1.0186	2.51772	1.12331
	D	877651	RCD1 required for cell differentiation1 homolog (S. pombe)	RQCD1	Hs.94211	1.07106	3.2785	1.37425
	D	127682	zinc finger, DHHC-type containing 2	ZDHHC2	Hs.5943	1.21234	2.22201	1.34575
	D	506548	regulator of G-protein signalling 10	RGS10	Hs.82280	1.10294	2.05594	0.91005
	D	256260	replication factor C (activator 1) 3 (38kD)	RFC3	Hs.115474	1.58682	2.38846	1.26955
	D	1601546	retinoblastoma binding protein 7	RBBP7	Hs.31314	0.902362	2.06456	1.24407
	D	2562051	retinoic acid induced 3	RAI3	Hs.194691	0.835042	4.10689	0.844913
	D	512410	ribonuclease HI, large subunit	RNASEHI	Hs.25292	1.4119	5.43197	0.96828
	D	2326112	ribosomal protein L22	RPL22	Hs.326249	1.52773	2.6459	1.62078
	D	195813	ribosomal protein, large, P0-like	RPLP0L	Hs.274201	0.720795	2.19629	1.01497
	D	205993	RNA binding motif protein 22	RBM22	Hs.25516	1.51522	2.50554	1.60321
	D	380797	RNA binding motif protein 3	RBM3	Hs.301404	1.00516	2.89785	1.41142
	D	825583	RNA binding protein (autoantigenic, hnRNP-associated with lethal yellow)	RALY	Hs.74111	1.66895	2.45405	1.62242
	D	814526	RNA-binding region (RNP1, RRM) containing 1	RNPC1	Hs.236361	1.08891	4.04972	1.19347
	D	784109	sarcoglycan, epsilon	SGCE	Hs.110708	1.62635	2.02634	1.1472
	D	2888761	scribble	SCRIB	Hs.239784	0.902591	2.01492	1.14892
	D	250654	secreted protein, acidic, cysteine-rich (osteonectin)	SPARC	Hs.111779	1.90792	8.64575	1.82871
	D	769948	serine (or cysteine) proteinase inhibitor, clade B (ovalbumin), member 9	SERPINB9	Hs.104879	1.08378	2.23101	1.0243
	D	142788	serine (or cysteine) proteinase inhibitor, clade H (heat shock protein 47), member 2	SERPINH2	Hs.9930	1.22015	3.48247	1.68803
	D	486386	serine/threonine kinase 10	STK10	Hs.16134	1.15332	4.01003	1.03951
	D	293995	serine/threonine kinase 15	STK15	Hs.250822	1.40664	2.73488	1.88996
	D	2106955	serine/threonine kinase 18	STK18	Hs.172052	1.65058	5.1786	1.93707
	D	52085	serine/threonine kinase 35	STK35	Hs.100057	1.95105	2.06731	0.845167
	D	950607	SET translocation (myeloid leukemia-associated)	SET	Hs.145279	1.71966	2.52211	1.80328
	D	1587852	SH3-domain GRB2-like endophilin B2	SH3GLB2	Hs.30002	1.40047	2.25034	1.32986
	D	814694	Shugoshin-like 1 (S. pombe)	SGOL1	Hs.105153	1.16607	2.06088	1.24567
	D	814995	shugoshin-like 2 (S. pombe)	SGOL2	Hs.44269	1.59898	4.05423	1.94437
	D	135811	sialyltransferase 7D ((alpha-N-acetylneuraminyl-2,3-beta-galactosyl-1,3)-N-acetyl galactosaminide alpha-2,6-sialyltransferase)	SIAT7D	Hs.3972	1.02961	3.85279	0.869627
	D	510679	signal sequence receptor, alpha (translocon-associated protein alpha)	SSR1	Hs.250773	0.615962	2.4921	1.04321
	D	773183	similar to mouse Glt3 or D. malanogaster transcription factor IIB	AF093680	Hs.279818	0.922815	2.09142	1.0321
	D	726695	sine oculis homeobox homolog 2 (Drosophila)	SIX2	Hs.101937	1.36478	2.10351	1.3334
	D	2919668	small glutamine-rich tetratricopeptide repeat (TPR)-containing	SGT	Hs.203910	1.5504	2.18376	1.00183
	D	2322223	small nuclear ribonucleoprotein polypeptide A	SNRPA	Hs.173255	1.04986	2.60816	1.38239
	D	149537	small nuclear ribonucleoprotein polypeptide B''	SNRPB2	Hs.82575	1.31468	2.49297	1.26935
	D	950482	small nuclear ribonucleoprotein polypeptides B and B1	SNRPB	Hs.83753	1.15262	2.22079	1.2229
	D	897997	SMC1 structural maintenance of chromosomes 1-like 1 (yeast)	SMC1L1	Hs.211602	1.04036	2.82263	1.16521
	D	878130	SMT3 suppressor of mif two 3 homolog 2 (yeast)	SMT3H2	Hs.180139	1.14845	2.28256	1.09548
	D	810762	SNARE protein	YKT6	Hs.296244	1.31202	2.22812	1.3897
	D	502151	solute carrier family 16 (monocarboxylic acid transporters), member 3	SLC16A3	Hs.85838	0.831188	3.93472	0.786949
	D	450515	solute carrier family 26 (sulfate transporter), member 2	SLC26A2	Hs.302738	1.0683	3.12169	0.83333
	D	2014732	Solute carrier family 43, member 3	SLC43A3	Hs.274453	1.15756	3.37593	0.93042
	D	450574	spinocerebellar ataxia 7 (olivopontocerebellar atrophy with retinal degeneration)	SCA7	Hs.108447	0.95246	2.09938	0.723515
	D	809535	splicing factor, arginine/serine-rich 2	SFRS2	Hs.73965	0.976206	2.40102	1.94709
	D	80399	Splicing factor, arginine/serine-rich, 46kD	SRP46	Hs.155160	1.47249	2.57398	1.95606
	D	753184	SRY (sex determining region Y)-box 9 (campomelic dysplasia, autosomal sex-reversal)	SOX9	Hs.2316	0.882204	2.30178	0.782804
	D	1631253	stathmin-like 3	STMN3	Hs.285753	0.956383	3.653	0.839478
	D	25440	staufen, RNA binding protein, homolog 2 (Drosophila)	STAU2	Hs.96870	0.824382	2.01686	0.916695
	D	841334	stress-induced-phosphoprotein 1 (Hsp70/Hsp90-organizing protein)	STIP1	Hs.75612	0.634958	2.46816	0.622285
	D	80915	succinate dehydrogenase complex, subunit A, flavoprotein (Fp)	SDHA	Hs.469	0.634958	3.16748	0.622285
	D	810349	surfeit 4	SURF4	Hs.284296	1.48229	2.20692	1.37216
	D	813242	synuclein, gamma (breast cancer-specific protein 1)	SNCG	Hs.349470	0.699048	2.0732	0.643216
	D	2568436	TAR DNA binding protein	TARDBP	Hs.193989	0.964856	2.84468	1.36143
	D	645485	telomeric repeat binding factor (NIMA-interacting) 1	TERF1	Hs.194562		2.20465
	D	261518	Testis expressed sequence 10	TEX10	Hs.26369	1.34732	2.58267	1.12316
	D	1555406	testis intracellular mediator protein	PEAS	Hs.281706	0.784435	2.83328	0.839956
	D	41123	Tetraspanin 17	TM4SF17	Hs.57100	0.672154	2.10171	0.912154
	D	34689	thioredoxin reductase 2	TXNRD2	Hs.12971	1.10323	2.19758	1.0971
	D	666371	Thrombospondin 1	THBS1	Hs.42699	0.89613	3.41389	1.08023
	D	810512	thrombospondin 1	THBS1	Hs.87409	0.757205	6.70725	0.633819
	D	379920	thymidine kinase 1, soluble	TK1	Hs.105097	1.53826	12.0984	1.06691
	D	2577132	thyroid autoantigen 70kD (Ku antigen)	G22P1	Hs.197345	0.946436	3.01781	1.38853
	D	417249	timeless homolog (Drosophila)	TIMELESS	Hs.118631	1.54871	3.68291	0.973293
	D	2572015	tissue inhibitor of metalloproteinase 1 (erythroid potentiating activity, collagenase inhibitor)	TIMP1	Hs.5831	1.21093	2.13004	1.80586
	D	325072	tissue inhibitor of metalloproteinase 2	TIMP2	Hs.325495	1.03888	3.17953	1.08109
	D	207550	TRAM-like protein	KIAA0057	Hs.153954	1.36909	3.26266	1.69907
	D	416075	transcription factor 19 (SC1)	TCF19	Hs.249184	0.781885	4.05314	0.803345
	D	448555	Transcription factor CP2	TFCP2	Hs.121973	1.72917	2.31071	1.90823
	D	1735578	Transcription factor Dp family, member 3	TFDP3	Hs.142908	1.38183	2.2138	1.00951
	D	2244561	transcriptional activator of the c-fos promoter	CROC4	Hs.322469	1.55916	3.76008	1.6431
	D	813188	transforming, acidic coiled-coil containing protein 1	TACC1	Hs.173159	1.16565	2.52605	1.14783
	D	2239277	transient receptor potential cation channel, subfamily C, member 3	TRPC3	Hs.150981	1.69034	2.86208	1.17396
	D	83279	translocase of inner mitochondrial membrane 23 homolog (yeast)	TIMM23	Hs.11866	1.62842	2.21954	1.79652
	D	810452	translocase of outer mitochondrial membrane 34	TOMM34	Hs.76927	1.10971	2.03304	0.975808
	D	824126	Transmembrane protein 48	FLJ10407	Hs.30738	1.79831	2.35138	1.73309
	D	815535	Treacher Collins-Franceschetti syndrome 1	TCOF1	Hs.301266	1.42086	4.35123	1.31869
	D	2577882	tropomyosin 2 (beta)	TPM2	Hs.300772	0.98959	3.69372	1.12343
	D	2578396	tubulin beta-5	TUBB-5	Hs.274398	0.817694	2.58574	1.17801
	D	136026	tubulin tyrosine ligase-like family, member 5	TTLL5	Hs.131525	1.14896	2.48105	1.8086
	D	745138	tubulin, alpha 2	TUBA2	Hs.349695	1.14025	2.24602	1.11538
	D	2578078	tubulin, beta, 4	TUBB4	Hs.159154	0.778599	2.71092	1.75071
	D	2018880	tudor and KH domain-containing protein	TDRKH	Hs.144439	1.11681	3.64022	1.15193
	D	67229	tudor repeat associator with PCTAIRE 2	PCTAIRE2BP	Hs.283761	1.08306	2.30201	1.11715
	D	2832322	tumor necrosis factor receptor superfamily, member 6b, decoy	TNFRSF6B	Hs.348183	1.03985	2.28766	0.663665
	D	810444	tumor necrosis factor, alpha-induced protein 2	TNFAIP2	Hs.101382	0.924823	2.12669	0.874773
	D	2057931	tumor-associated calcium signal transducer 1	TACSTD1	Hs.692	1.921	3.24527	0.864807
	D	1635364	U6 snRNA-associated Sm-like protein	LSM2	Hs.103106	1.28516	2.23746	1.62443
	D	781012	ubiquitin associated protein	UBAP	Hs.75425	1.10285	3.2687	1.05395
	D	41850	Ubiquitin specific protease 43	USP43	Hs.23935	1.52967	2.32747	1.08011
	D	769921	ubiquitin-conjugating enzyme E2C	UBE2C	Hs.93002	1.71002	3.25908	1.85376
	D	796469	Ubiquitin-conjugating enzyme E2T (putative)	HSPC150	Hs.5199	1.01429	2.44033	1.47461
	D	843094	ubiquitin-like 1 (sentrin)	UBL1	Hs.81424	1.54487	2.44913	1.49975
	D	366414	ubiquitin-like, containing PHD and RING finger domains, 1	UHRF1	Hs.108106	1.69248	4.10159	1.62443
	D	1520889	U-box domain containing 5	UBOX5	Hs.112188	1.1217	2.12737	1.15993
	D	825641	UDP-Gal:betaGlcNAc beta 1,4- galactosyltransferase, polypeptide 5	B4GALT5	Hs.107526	1.77722	2.70982	1.1659
	D	150897	UDP-GlcNAc:betaGal beta-1,3-N-acetylglucosaminyltransferase 3	B3GNT3	Hs.69009	0.810609	5.07863	0.803526
	D	231903	Unc-13 homolog D (C. elegans)	UNC13D	Hs.41045	0.634958	3.89185	0.622285
	D	133637	uncoupling protein 2 (mitochondrial, proton carrier)	UCP2	Hs.80658	1.57111	2.2063	1.29059
	D	1466844	vacuolar protein sorting 45A (yeast)	VPS45A	Hs.6650	1.16071	2.32166	1.14914
	D	755846	Valyl-tRNA synthetase 2-like	VARS2L	Hs.6294	0.998289	3.62284	0.986836
	D	489729	v-ets erythroblastosis virus E26 oncogene homolog 1 (avian)	ETS1	Hs.18063	0.952611	2.97233	1.50584
	D	1510061	v-maf musculoaponeurotic fibrosarcoma oncogene homolog K (avian)	MAFK	Hs.131953	1.39803	2.01029	1.38894
	D	786675	WAP four-disulfide core domain 2	WFDC2	Hs.2719	1.21972	3.2321	0.990223
	D	1585289	WD repeat domain 68	WDR68	Hs.288283	1.67777	2.23374	1.0971
	D	201640	Wilms' tumour 1-associating protein	WTAP	Hs.119	1.05106	2.35864	1.02347
	D	2239016	Wolf-Hirschhorn syndrome candidate 1	WHSC1	Hs.110457	1.15194	2.349	1.0364
	D	328207	zinc finger protein 165	ZNF165	Hs.55481	0.879294	2.33388	0.734618
	D	754677	zinc finger, DHHC-type containing 3	ZDHHC3	Hs.61430	0.939596	18.8574	0.94467
	E	2920924	annexin A3	ANXA3	Hs.1378	1.18599	2.78715	0.434266
	E	139009	fibronectin 1	FN1	Hs.287820	0.623747	2.30147	0.0644488
	E	502669	histone deacetylase 2	HDAC2	Hs.3352	0.634958	2.00835	0.285168
	E	843321	keratin 7	KRT7	Hs.23881	0.743093	4.49961	0.440764
	E	840636	serum response factor (c-fos serum response element-binding transcription factor)	SRF	Hs.155321	0.721571	2.08916	0.155233
	F	812105	ALL1-fused gene from chromosome 1q	AF1Q	Hs.75823	0.558264	0.39734	3.29588
	F	823964	integrin, alpha 4 (antigen CD49D, alpha 4 subunit of VLA-4 receptor)	ITGA4	Hs.40034	1.12566	0.270595	3.86691
	G	840878	24-dehydrocholesterol reductase	DHCR24	Hs.75616	0.952046	0.335117	0.976725
	G	184240	a disintegrin and metalloproteinase domain 11	ADAM11	Hs.6088	0.886911	0.455085	0.877172
	G	144797	a disintegrin-like and metalloprotease (reprolysin type) with thrombospondin type 1 motif, 1	ADAMTS1	Hs.8230	0.948788	0.282736	0.670666
	G	460106	acid sphingomyelinase-like phosphodiesterase	ASM3A	Hs.42945	0.671616	0.408201	0.785969
	G	262932	aconitase 2, mitochondrial	ACO2	Hs.300463	0.631428	0.478701	0.72434
	G	2499561	acrosin	ACR	Hs.183088	0.63141	0.480612	0.649584
	G	194214	actin, alpha 1, skeletal muscle	ACTA1	Hs.1288	0.565081	0.454232	0.893923
	G	867606	actin, beta	ACTB	Hs.288061	0.663254	0.457533	0.851333
	G	51448	activating transcription factor 3	ATF3	Hs.460	0.638015	0.301935	0.651917
	G	842939	adenosine deaminase, RNA-specific, B1 (RED1 homolog rat)	ADARB1	Hs.85302	0.927724	0.493123	0.780055
	G	210688	adenylate cyclase 9	ADCY9	Hs.20196	0.815201	0.421526	0.723904
	G	969568	adenylate cyclase activating polypeptide 1 (pituitary)	ADCYAP1	Hs.68137	1.15904	0.495075	0.912598
	G	120551	adenylate kinase 5	AK5	Hs.18268	1.04307	0.487964	0.869107
	G	2466225	ADP-ribosylation factor-like 4	ARL4	Hs.201672	0.99617	0.371447	1.48655
	G	774446	adrenomedullin	ADM	Hs.394	0.99787	0.440992	1.18575
	G	2406661	alcohol dehydrogenase 7 (class IV), mu or sigma polypeptide	ADH7	Hs.389	0.621009	0.185041	0.710428
	G	2442397	aldehyde dehydrogenase 2 family (mitochondrial)	ALDH2	Hs.195432	0.608701	0.217897	0.512866
	G	767804	aldehyde dehydrogenase 3 family, member A2	ALDH3A2	Hs.159608	0.826714	0.391999	0.818357
	G	771308	aldehyde dehydrogenase 3 family, member B2	ALDH3B2	Hs.87539	0.803598	0.238646	0.735116
	G	2310169	aldehyde dehydrogenase 3 family, memberA1	ALDH3A1	Hs.575	0.605206	0.499999	0.743788
	G	47853	aldehyde dehydrogenase 4 family, member A1	ALDH4A1	Hs.77448	0.973749	0.338931	0.790582
	G	1899496	aldo-keto reductase family 1, member B10 (aldose reductase)	AKR1B10	Hs.116724	0.597218	0.22806	0.866098
	G	853687	amylo-1, 6-glucosidase, 4-alpha-glucanotransferase (glycogen debranching enzyme, glycogen storage disease type III)	AGL	Hs.904	0.935604	0.3008	0.961196
	G	261714	amyotrophic lateral sclerosis 2 (juvenile) chromosome region, candidate 2	ALS2CR2	Hs.5771	0.776302	0.387025	0.723739
	G	730971	angiotensin I converting enzyme (peptidyl-dipeptidase A) 2	ACE2	Hs.178098	0.760467	0.448605	0.926915
	G	178818	apical protein-like (Xenopus laevis)	APXL	Hs.2391	0.867007	0.360272	0.681219
	G	2325432	apolipoprotein A-II	APOA2	Hs.237658	0.830291	0.476196	0.768991
	G	838611	apolipoprotein D	APOD	Hs.75736	0.95174	0.226509	0.67527
	G	1946685	apolipoprotein F	APOF	Hs.2388	1.0435	0.42696	0.949364
	G	244146	apoptotic protease activating factor	APAF1	Hs.77579	1.09084	0.49583	1.18217
	G	2541366	aquaporin 3	AQP3	Hs.234642	1.13126	0.363412	0.954934
	G	755881	aquaporin 5	AQP5	Hs.298023	0.788264	0.451939	0.810481
	G	121454	arachidonate 12-lipoxygenase	ALOX12	Hs.1200	0.894379	0.477726	0.827452
	G	2118808	arachidonate 15-lipoxygenase, second type	ALOX15B	Hs.111256	0.509219	0.0621517	0.543077
	G	67759	arachidonate 5-lipoxygenase-activating protein	ALOX5AP	Hs.100194	1.14611	0.395891	0.947044
	G	487118	arylacetamide deacetylase (esterase)	AADAC	Hs.587	1.04441	0.40064	0.983934
	G	45058	arylsulfatase F	ARSF	Hs.101674	0.740451	0.486629	0.897518
	G	32854	Arylsulfatase J	ARSJ	Hs.22895	0.857258	0.398278	0.794898
	G	712023	AT-binding transcription factor 1	ATBF1	Hs.101842	0.872673	0.338048	1.01767
	G	279936	ATPase, Class V, type 10B	ATP10B	Hs.109358	1.01275	0.396338	0.998156
	G	1662217	ATP-binding cassette, sub-family A (ABC1), member 12	ABCA12	Hs.134585	0.690495	0.387307	0.652022
	G	2028002	ATP-binding cassette, sub-family D (ALD), member 1	ABCD1	Hs.159546	1.03406	0.430695	1.3192
	G	83999	AUT-like 2, cysteine endopeptidase (S. cerevisiae)	AUTL2	Hs.8763	1.21811	0.299544	0.976062
	G	2458338	axin	AXIN1	Hs.184434	0.885225	0.410606	1.10878
	G	221828	axonal transport of synaptic vesicles	ATSV	Hs.259873	0.990969	0.391029	0.921628
	G	307255	basement membrane-induced gene	ICB-1	Hs.10649	1.06367	0.477266	1.02412
	G	1584563	B-cell CLL/lymphoma 11A (zinc finger protein)	BCL11A	Hs.130881		0.188855
	G	201727	B-cell CLL/lymphoma 6 (zinc finger protein 51)	BCL6	Hs.155024	0.712918	0.386418	0.759297
	G	300237	B-cell CLL/lymphoma 6, member B (zinc finger protein)	BCL6B	Hs.200272	0.793684	0.412099	0.979486
	G	712426	B-cell CLL/lymphoma 7A	BCL7A	Hs.211563	0.863579	0.469816	0.949453
	G	2400539	BCL2-related protein A1	BCL2A1	Hs.227817	0.89999	0.42575	0.944201
	G	2106956	beaded filament structural protein 1, filensin	BFSP1	Hs.129702	1.00762	0.397048	0.901057
	G	625786	Bernardinelli-Seip congenital lipodystrophy 2 (seipin)	BSCL2	Hs.293981	0.601029	0.34063	0.565108
	G	1420370	biliverdin reductase B (flavin reductase (NADPH))	BLVRB	Hs.76289	0.665091	0.298605	0.976332
	G	665674	bradykinin receptor B2	BDKRB2	Hs.250882	0.840374	0.417771	0.844511
	G	782748	bridging integrator 3	BIN3	Hs.68090	0.994769	0.482894	0.982115
	G	110321	bromodomain adjacent to zinc finger domain, 1A	BAZ1A	Hs.8858	0.853226	0.473849	0.962273
	G	246748	Bruton agammaglobulinemia tyrosine kinase	BTK	Hs.159494	0.923881	0.330865	0.826786
	G	705056	butyrophilin, subfamily 1, member A1	BTN1A1	Hs.153058	0.961018	0.414795	1.10572
	G	2043418	C1q-related factor	CRF	Hs.134012	1.14879	0.400474	0.895208
	G	2168284	cadherin 15, M-cadherin (myotubule)	CDH15	Hs.148090	0.875134	0.175372	0.962672
	G	175103	cadherin, EGF LAG seven-pass G-type receptor 2 (flamingo homolog, Drosophila)	CELSR2	Hs.57652	0.664466	0.352205	0.708766
	G	252663	calbindin 1, (28kD)	CALB1	Hs.65425	0.864725	0.425934	0.771896
	G	2115715	calcitonin receptor	CALCR	Hs.640	0.9875	0.435255	1.15841
	G	2060385	calcium channel, voltage-dependent, P/Q type, alpha 1A subunit	CACNA1A	Hs.96253		0.281921
	G	327094	calcium/calmodulin-dependent protein kinase (CaM kinase) II delta	CAMK2D	Hs.111460	0.912621	0.429792	0.93185
	G	384795	calmodulin-like skin protein	CLSP	Hs.180142	0.804214	0.333265	0.839469
	G	2014857	cAMP-regulated guanine nucleotide exchange factor II	CAMP-GEFII	Hs.91971	1.08377	0.475308	0.993709
	G	1845484	cancer/testis antigen 1	CTAG1	Hs.167379	0.768363	0.325067	0.890414
	G	431301	carbohydrate (N-acetylglucosamine-6-O) sulfotransferase 2	CHST2	Hs.8786	0.730886	0.34973	1.24278
	G	2569769	carbonic anhydrase II	CA2	Hs.155097	0.751244	0.32085	0.735314
	G	1643566	carbonic anhydrase IX	CA9	Hs.63287	0.739646	0.485035	0.716358
	G	2509616	carboxylesterase 2 (intestine, liver)	CES2	Hs.282975	0.644478	0.472566	0.722747
	G	1412503	carboxypeptidase A1 (pancreatic)	CPA1	Hs.2879	0.867268	0.333702	1.01503
	G	80221	carboxypeptidase A3 (mast cell)	CPA3	Hs.646	0.729122	0.419499	0.821858
	G	509823	carcinoembryonic antigen-related cell adhesion molecule 6 (non-specific cross reacting antigen)	CEACAM6	Hs.73848	0.816298	0.325799	0.817979
	G	341137	carnitine palmitoyltransferase II	CPT2	Hs.274336	1.10625	0.438063	0.859043
	G	773392	cartilage linking protein 1	CRTL1	Hs.2799	0.96784	0.385123	0.876859
	G	120106	caspase 1, apoptosis-related cysteine protease (interleukin 1, beta, convertase)	CASP1	Hs.2490	0.69661	0.449509	0.898258
	G	341763	caspase 5, apoptosis-related cysteine protease	CASP5	Hs.3257	0.823949	0.427198	0.687212
	G	177772	catenin (cadherin-associated protein), alpha 2	CTNNA2	Hs.150917	0.7861	0.2864	1.03642
	G	2448778	cathepsin F	CTSF	Hs.11590	0.765155	0.460512	0.994733
	G	2404199	cathepsin O	CTSO	Hs.75262	0.928958	0.389548	1.05381
	G	1950782	CD1B antigen, b polypeptide	CD1B	Hs.1310	0.945121	0.345673	0.859503
	G	428103	CD1C antigen, c polypeptide	CD1C	Hs.1311	0.886481	0.404824	1.04981
	G	2018138	CD36 antigen (collagen type I receptor, thrombospondin receptor)-like 2 (lysosomal integral membrane protein II)	CD36L2	Hs.323567	0.820246	0.457845	0.885445
	G	66322	CD3G antigen, gamma polypeptide (TiT3 complex)	CD3G	Hs.2259	0.854183	0.339736	1.04405
	G	713145	CD44 antigen (homing function and Indian blood group system)	CD44	Hs.169610	0.911641	0.433874	1.13602
	G	490368	CD58 antigen, (lymphocyte function-associated antigen 3)	CD58	Hs.75626	1.04704	0.481316	1.04969
	G	154185	CD68 antigen	CD68	Hs.246381	0.868607	0.426669	0.81044
	G	115281	CD79A antigen (immunoglobulin-associated alpha)	CD79A	Hs.79630	0.646687	0.328334	1.13782
	G	2309141	CD97 antigen	CD97	Hs.3107	0.877173	0.37997	0.952125
	G	1556541	CDA017 protein	CDA017	Hs.39780		0.377594
	G	485849	CDC-like kinase 1	CLK1	Hs.433732	1.0378	0.163637	0.981768
	G	85313	cell cycle progression 1	CCPG1	Hs.82506	0.979912	0.373605	1.18859
	G	344384	cell death-inducing DFFA-like effector a	CIDEA	Hs.249129	0.813733	0.490733	0.80618
	G	455025	cell growth regulatory with ring finger domain	CGR19	Hs.59106	1.43329	0.417059	1.0809
	G	624667	CGI-92 protein	LOC51117	Hs.20159	0.998413	0.376592	0.852686
	G	129988	cholesteryl ester transfer protein, plasma	CETP	Hs.89538	0.838086	0.241516	0.684705
	G	399331	family with sequence similarity 129, member A	FAM129A	Hs.48778	0.925604	0.217644	0.960342
	G	742562	chromosome 16 open reading frame 5	C16orf5	Hs.7765	0.825578	0.361671	0.933985
	G	366154	Chromosome 21 open reading frame 30	C21orf30	Hs.222909	0.954989	0.396229	0.960342
	G	1626279	TBC1 domain family, member 22A	TBC1D22A	Hs.20017	0.778888	0.338296	0.820137
	G	391984	prenyl (decaprenyl) diphosphate synthase, subunit 2	PDSS2	Hs.37744	0.965176	0.339308	0.960572
	G	205090	family with sequence similarity 65, member B	FAM65B	Hs.101359	0.724485	0.278129	1.0922
	G	309499	chromosome 7 open reading frame 10	C7orf10	Hs.114611	0.81835	0.369853	0.745733
	G	50562	chromosome 8 open reading frame 4	C8orf4	Hs.283683	1.16981	0.411782	0.976912
	G	460618	transmembrane protein 8B	TMEM8B	Hs.8087	0.815638	0.253358	0.828296
	G	140635	Chromosome 9 open reading frame 150	C9orf150	Hs.95893	0.535604	0.197014	0.582696
	G	724615	chromosome condensation 1	CHC1	Hs.84746	1.17471	0.327989	1.23735
	G	366541	chymotrypsin-like	CTRL	Hs.150601	1.00057	0.358615	0.737257
	G	1635583	claudin 2	CLDN2	Hs.16098	0.888879	0.240013	0.914602
	G	2303439	CLST 11240 protein	CLST11240	Hs.274127	0.981038	0.271735	0.977096
	G	248371	coatomer protein complex, subunit alpha	COPA	Hs.75887	1.10883	0.460112	1.08116
	G	797436	cofactor required for Sp1 transcriptional activation, subunit 7 (70kD)	CRSP7	Hs.241381	0.811967	0.370659	0.868989
	G	229692	collagen, type IV, alpha 4	COL4A4	Hs.180828	0.868619	0.308648	1.01022
	G	796613	collagen, type V, alpha 2	COL5A2	Hs.82985	0.932585	0.370475	0.702167
	G	897768	collagen, type VII, alpha 1 (epidermolysis bullosa, dystrophic, dominant and recessive)	COL7A1	Hs.1640	0.891654	0.475077	0.633041
	G	2421971	collagen, type X, alpha 1(Schmid metaphyseal chondrodysplasia)	COL10A1	Hs.179729	0.917817	0.410642	0.891823
	G	770795	collagen, type XIII, alpha 1	COL13A1	Hs.211933	0.958484	0.48597	1.03246
	G	2569884	complement component 1, s subcomponent	C1S	Hs.169756	0.81709	0.452314	0.809245
	G	247816	complement component 5	C5	Hs.1281	0.990593	0.405703	1.0006
	G	196275	contactin 1	CNTN1	Hs.143434	0.859021	0.384458	0.892768
	G	490525	corin	PRSC	Hs.340634	1.08316	0.449559	1.01017
	G	839736	crystallin, alpha B	CRYAB	Hs.1940	0.577426	0.173754	0.609758
	G	740122	cullin 7	CUL7	Hs.51039	0.892433	0.456272	1.05003
	G	357046	cyclic nucleotide gated channel alpha 1	CNGA1	Hs.1323	0.889366	0.42888	1.01193
	G	1391682	cyclin-dependent kinase (CDC2-like) 10	CDK10	Hs.77313	0.922005	0.45587	0.899623
	G	757873	cyclin-dependent kinase 5, regulatory subunit 1 (p35)	CDK5R1	Hs.93597	0.502715	0.414938	0.528793
	G	214572	cyclin-dependent kinase 6	CDK6	Hs.38481	0.767905	0.409754	0.736264
	G	277196	cyclin-dependent kinase inhibitor 2B (p15, inhibits CDK4)	CDKN2B	Hs.72901	0.582474	0.293543	0.629746
	G	145503	cyclin-dependent kinase inhibitor 2D (p19, inhibits CDK4)	CDKN2D	Hs.29656	0.737447	0.459225	1.09798
	G	2302900	cyclin-dependent kinase-like 3	CDKL3	Hs.105818	1.2958	0.432969	1.07013
	G	201961	cylindromatosis (turban tumor syndrome)	CYLD	Hs.18827	0.916676	0.43511	0.805858
	G	51814	cystatin B (stefin B)	CSTB	Hs.695	0.647627	0.342931	0.669848
	G	2061923	cytochrome P450, subfamily IIA (phenobarbital-inducible), polypeptide 6	CYP2A6	Hs.334345	1.01237	0.474258	1.09738
	G	246619	cytochrome P450, subfamily IIC (mephenytoin 4-hydroxylase), polypeptide 8	CYP2C8	Hs.174220	0.91221	0.44512	1.0315
	G	1574926	cytochrome P450, subfamily IIS, polypeptide 1	CYP2S1	Hs.98370	0.763024	0.283296	0.728122
	G	2119167	cytochrome P450, subfamily IVF, polypeptide 8	CYP4F8	Hs.268554	0.76292	0.424203	0.749346
	G	2489470	cytochrome P450, subfamily XXIA (steroid 21-hydroxylase, congenital adrenal hyperplasia), polypeptide 2	CYP21A2	Hs.278430	0.699519	0.439104	0.934966
	G	1878270	cytokeratin type II	K6HF	Hs.145949	0.762272	0.428669	0.890353
	G	128126	decay accelerating factor for complement (CD55, Cromer blood group system)	DAF	Hs.1369	1.04412	0.464452	0.76627
	G	366554	decorin	DCN	Hs.76152	0.799405	0.478276	1.14408
	G	39922	dedicator of cyto-kinesis 3	DOCK3	Hs.7022	1.07912	0.347767	0.996624
	G	122237	defender against cell death 1	DAD1	Hs.82890	0.975989	0.182201	0.927845
	G	202213	dehydrogenase/reductase (SDR family) member	DHRS1	Hs.348350	0.884206	0.47908	0.762337
	G	139766	deiodinase, iodothyronine, type II	DIO2	Hs.154424	0.856036	0.344361	1.0062
	G	2018586	delta-like 1 (Drosophila)	DLL1	Hs.250500	0.923035	0.360303	0.913149
	G	2312442	deltex homolog 2 (Drosophila)	DTX2	Hs.89135		0.48731
	G	1492468	tetratricopeptide repeat domain 39A	TTC39A	Hs.125783	0.887214	0.452484	0.79307
	G	1723306	desmocollin 3	DSC3	Hs.41690		0.249696
	G	366944	diacylglycerol kinase, alpha (80kD)	DGKA	Hs.172690	0.715306	0.428744	0.54167
	G	195753	dihydrolipoamide branched chain transacylase (E2 component of branched chain keto acid dehydrogenase complex; maple syrup urine disease)	DBT	Hs.139410	1.14266	0.37641	0.697231
	G	767268	dipeptidylpeptidase 7	DPP7	Hs.14089	0.944865	0.41715	1.16716
	G	121214	disabled homolog 2, mitogen-responsive phosphoprotein (Drosophila)	DAB2	Hs.81988	1.07142	0.487879	1.07805
	G	243741	diubiquitin	UBD	Hs.44532	0.896493	0.477248	0.85902
	G	214981	DKFZP434A043 protein	DKFZP434A043	Hs.102708	1.04705	0.398956	1.04426
	G	292654	integrator complex subunit 7	INTS7	Hs.48604	1.27154	0.467588	1.18582
	G	796549	abhydrolase domain containing 12	ABHD12	Hs.236522	1.01626	0.439564	0.994038
	G	593840	transmembrane protein 98	TMEM98	Hs.3447	1.1486	0.474647	0.830165
	G	51631	dihydroxyacetone kinase 2 homolog (S. cerevisiae)	DAK	Hs.6278	0.989194	0.494374	1.03036
	G	1847901	DMRT-like family B with proline-rich C-terminal, 1	DMRTB1	Hs.131654		0.223599
	G	1912972	DNA segment on chromosome X and Y (unique) 155 expressed sequence	DXYS155E	Hs.21595	1.0236	0.334509	1.05119
	G	454472	DnaJ (Hsp40) homolog, subfamily B, member 5	DNAJB5	Hs.237506	0.725376	0.355061	0.813318
	G	884462	Down syndrome critical region gene 1	DSCR1	Hs.184222	0.711723	0.359282	0.581689
	G	781289	Down syndrome critical region gene 8	DSCR8	Hs.192371	0.941374	0.290603	1.80486
	G	344139	downregulated in ovarian cancer 1	DOC1	Hs.15432	0.768257	0.448744	0.871469
	G	771048	dpy-30-like protein	LOC84661	Hs.323401	1.70201	0.202654	1.28796
	G	223483	dual specificity phosphatase 1	DUSP1	Hs.171695	1.13895	0.421427	0.993275
	G	284479	Dual specificity phosphatase 7	DUSP7	Hs.3843	0.636937	0.454213	0.761513
	G	781013	dynein light chain 2B	DNLC2B	Hs.98849	0.97954	0.289345	0.888489
	G	1626087	Dynein, axonemal, heavy polypeptide 1	XLHSRF-1	Hs.9740	0.957965	0.453493	0.81996
	G	1557277	E2F transcription factor 6	E2F6	Hs.42287	0.532783	0.258519	0.582627
	G	813827	E74-like factor 2 (ets domain transcription factor)	ELF2	Hs.82143	1.31158	0.30331	1.23055
	G	1881815	ectonucleoside triphosphate diphosphohydrolase 3	ENTPD3	Hs.47042	0.85695	0.285136	0.840411
	G	122982	egl nine homolog 3 (C. elegans)	EGLN3	Hs.18878	0.90554	0.444381	0.886612
	G	813144	EH domain binding protein 1	EHBP1	Hs.16218	0.985261	0.478795	0.86676
	G	210697	EHM2 gene	EHM2	Hs.267997	0.683989	0.447361	0.743953
	G	2227183	elastase 3B, pancreatic	ELA3B	Hs.183864	0.809734	0.471067	1.33266
	G	489076	elastin microfibril interface located protein	EMILIN	Hs.63348	0.800556	0.303189	0.768458
	G	2146264	ELAV (embryonic lethal, abnormal vision, Drosophila)-like 4 (Hu antigen D)	ELAVL4	Hs.75236	0.902488	0.44126	0.81861
	G	1733579	endoplasmic reticulum oxidoreductin 1-Lbeta	ERO1-L(BETA)	Hs.150763	1.00209	0.409858	0.832715
	G	869187	endothelial PAS domain protein 1	EPAS1	Hs.8136	0.51124	0.480189	0.539557
	G	47359	endothelin 1	EDN1	Hs.2271	0.550439	0.369478	0.812801
	G	435605	enhancer of zeste homolog 1 (Drosophila)	EZH1	Hs.194669	0.894392	0.480471	0.831156
	G	366834	envoplakin	EVPL	Hs.25482	0.722038	0.428705	0.667692
	G	153541	EphB1	EPHB1	Hs.78436	0.995658	0.308354	1.0163
	G	1876591	ephrin-A3	EFNA3	Hs.37054		0.25603
	G	431894	Epidermal growth factor receptor (erythroblastic leukemia viral (v-erb-b) oncogene homolog, avian)	EGFR	Hs.115455	0.676008	0.440521	1.801
	G	1985638	epiplakin 1	EPPK1	Hs.200412		0.354325
	G	504927	epithelial protein up-regulated in carcinoma, membrane associated protein 17	DD96	Hs.271473	0.786812	0.225267	0.679503
	G	853998	epithelial V-like antigen 1	EVA1	Hs.116651	0.550819	0.191101	0.551176
	G	233109	espin	ESPN	Hs.251216	0.666176	0.320476	0.650281
	G	2223665	ets homologous factor	EHF	Hs.182339	0.537067	0.126692	0.630278
	G	301122	extracellular matrix protein 1	ECM1	Hs.81071	0.779571	0.317705	1.02043
	G	47234	FAT tumor suppressor homolog 2 (Drosophila)	FAT2	Hs.158159	0.756482	0.186626	0.639244
	G	82734	fatty-acid-Coenzyme A ligase, long-chain 2	FACL2	Hs.154890	0.674914	0.331773	0.667355
	G	684842	F-box and WD-40 domain protein 7 (archipelago homolog, Drosophila)	FBXW7	Hs.31945	0.921784	0.477005	0.799097
	G	1570851	FERM domain containing 4B	FRMD4B	Hs.96427	0.680812	0.343418	0.55671
	G	752631	fibroblast growth factor receptor 3 (achondroplasia, thanatophoric dwarfism)	FGFR3	Hs.1420	0.616828	0.477399	0.769896
	G	837908	fibroblast growth factor receptor-like 1	FGFRL1	Hs.193326	1.21175	0.360299	1.08627
	G	1932984	fibronectin leucine rich transmembrane protein 2	FLRT2	Hs.48998	1.06237	0.484843	0.911835
	G	2899778	Finkel-Biskis-Reilly murine sarcoma virus (FBR-MuSV) ubiquitously expressed (fox derived); ribosomal protein S30	FAU	Hs.177415	0.924977	0.389192	1.01048
	G	293916	FKBP-associated protein	FAP48	Hs.49105	1.03825	0.470506	0.914758
	G	197525	flavin containing monooxygenase 5	FMO5	Hs.14286	1.07872	0.362968	1.06831
	G	742030	FLYWCH-type zinc finger 1	FLYWCH1	Hs.301372	0.713385	0.244412	0.916117
	G	324715	folate receptor 3 (gamma)	FOLR3	Hs.352	0.988334	0.269011	0.986421
	G	434768	follistatin	FST	Hs.9914	0.710082	0.230298	0.658917
	G	731203	follistatin-like 3 (secreted glycoprotein)	FSTL3	Hs.25348	0.496438	0.379809	0.766437
	G	782835	forkhead box O1A (rhabdomyosarcoma)	FOXO1A	Hs.170133	0.607085	0.377233	0.84113
	G	810459	frizzled homolog 8 (Drosophila)	FZD8	Hs.302634	0.840404	0.426134	0.804595
	G	179556	Full length insert cDNA YN73H08	YN73H08	Hs.31864	0.536165	0.146663	0.60964
	G	278501	FYN oncogene related to SRC, FGR, YES	FYN	Hs.169370	0.636331	0.412975	0.670511
	G	196115	G protein-coupled receptor	TYMSTR	Hs.34526	0.992991	0.391297	0.845492
	G	613045	G protein-coupled receptor 1	GPR1	Hs.184907	0.734058	0.467504	0.847984
	G	878571	G protein-coupled receptor 56	GPR56	Hs.6527	0.704968	0.476839	0.746326
	G	109316	glucosaminyl (N-acetyl) transferase 3, mucin type	GCNT3	Hs.194710	0.805736	0.334145	0.872556
	G	2006131	glutamate-cysteine ligase, catalytic subunit	GCLC	Hs.151393	0.634958	0.364545	0.622285
	G	504791	glutathione S-transferase A4	GSTA4	Hs.169907	0.910258	0.441175	0.622285
	G	263014	glutathione S-transferase theta 1	GSTT1	Hs.77490	0.736976	0.375897	0.809359
	G	245920	glycogen synthase 2 (liver)	GYS2	Hs.82614	0.916553	0.449971	0.908737
	G	197128	glycogen synthase kinase 3 beta	GSK3B	Hs.78802	0.837351	0.447124	0.802914
	G	1412344	glycoprotein 2 (zymogen granule membrane)	GP2	Hs.53985	1.0262	0.197714	1.11215
	G	2572023	granulin	GRN	Hs.180577	0.909407	0.294006	0.564093
	G	1757321	granzyme B (granzyme 2, cytotoxic T-lymphocyte-associated serine esterase 1)	GZMB	Hs.1051	0.758849	0.467351	0.76439
	G	292272	GRB2-associated binding protein 1	GAB1	Hs.239706	0.927158	0.435996	0.82139
	G	85195	growth arrest and DNA-damage-inducible, gamma	GADD45G	Hs.9701	0.864223	0.262507	1.09713
	G	2047854	growth arrest-specific 2	GAS2	Hs.129818	0.906949	0.412905	0.749942
	G	1601141	growth differentiation factor 3	GDF3	Hs.86232	0.937523	0.416554	0.879577
	G	131268	growth factor receptor-bound protein 14	GRB14	Hs.83070	0.998273	0.411632	1.12827
	G	290552	GTPase activating Rap/RanGAP domain-like 1	GARNL1	Hs.167031	1.18646	0.347223	0.799368
	G	122394	guanine nucleotide binding protein (G protein), alpha 15 (Gq class)	GNA15	Hs.73797	0.815066	0.373122	0.646992
	G	753215	guanine nucleotide binding protein (G protein), alpha inhibiting activity polypeptide 1	GNAI1	Hs.203862	0.702351	0.445303	0.537389
	G	40773	guanine nucleotide binding protein (G protein), alpha z polypeptide	GNAZ	Hs.92002	1.11908	0.405284	0.809078
	G	154172	guanine nucleotide binding protein (G protein), beta polypeptide 2-like 1	GNB2L1	Hs.5662	0.824845	0.470757	0.777231
	G	2515072	guanylate cyclase activator 1C	GUCA1C	Hs.233363	0.910162	0.328618	0.905016
	G	145310	heat shock 70kD protein 9B (mortalin-2)	HSPA9B	Hs.3069	0.700794	0.377849	0.610165
	G	770059	heparan sulfate proteoglycan 2 (perlecan)	HSPG2	Hs.211573	0.568885	0.226995	0.643736
	G	491313	family with sequence similarity 119, member B	FAM119B	Hs.49378	1.1186	0.234627	0.86214
	G	1526826	homeo box B2	HOXB2	Hs.2733	0.94452	0.399855	0.98704
	G	768205	homeo box D9	HOXD9	Hs.236646	0.601489	0.309092	0.583081
	G	704690	homeodomain interacting protein kinase 3	HIPK3	Hs.30148	0.99356	0.46666	1.26469
	G	782838	Homo sapiens, clone IMAGE:3690478, mRNA, partial cds	ZC3H7B	Hs.326447	0.834447	0.251171	0.801893
	G	809507	Host cell factor C1 regulator 1 (XPO1 dependant)	HCFC1R1	Hs.279581	1.25986	0.409422	1.00203
	G	1933929	hyaluronan synthase 3	HAS3	Hs.85962		0.117536
	G	2297952	hydroxyacid oxidase (glycolate oxidase) 1	HAO1	Hs.193640	1.02903	0.486004	1.09345
	G	462597	hydroxysteroid (17-beta) dehydrogenase 1	HSD17B1	Hs.85279	1.26136	0.36792	0.986149
	G	416643	hypocretin (orexin) receptor 2	HCRTR2	Hs.151624	0.726156	0.402239	0.977028
	G	1574914	threonine synthase-like 2 (S. cerevisiae)	THNSL2	Hs.9547	0.916354	0.212678	0.875363
	G	809899	pleckstrin homology domain containing, family H (with MyTH4 domain) member 3	PLEKHH3	Hs.272848	0.979858	0.433368	0.716292
	G	814971	Hypothetical protein LOC256273	LOC256273	Hs.99626	0.857927	0.449916	0.95712
	G	840708	hypothetical protein MGC5618	MGC5618	Hs.177781	0.686931	0.481533	1.01026
	G	743860	chromosome 17 open reading frame 79	C17orf79	Hs.8179	1.22286	0.447868	1.18412
	G	292219	I factor (complement)	IF	Hs.36602	0.832298	0.434951	0.933306
	G	767746	ICEBERG caspase-1 inhibitor	ICEBERG	Hs.56279	1.00506	0.243495	1.02341
	G	2557411	IDN3 protein	IDN3	Hs.225767	0.60871	0.185537	0.635065
	G	1698405	Ig superfamily receptor LNIR	LNIR	Hs.61460		0.437178
	G	810724	immediate early response 3	IER3	Hs.76095	0.634958	0.475378	0.622285
	G	1698363	immunoglobulin heavy constant gamma 3 (G3m marker)	IGHG3	Hs.300697	0.705072	0.394372	0.861426
	G	462007	immunoglobulin superfamily, member 1	IGSF1	Hs.22111	0.951217	0.431915	0.748885
	G	782427	inhibin, beta B (activin AB beta polypeptide)	INHBB	Hs.1735	1.15553	0.275881	0.540095
	G	810485	inhibitor of DNA binding 1, dominant negative helix-loop-helix protein	ID1	Hs.75424	1.10626	0.490059	1.22473
	G	240151	inhibitor of DNA binding 2, dominant negative helix-loop-helix protein	ID2	Hs.180919	0.672888	0.275016	0.749028
	G	243358	inhibitor of growth family, member 1	ING1	Hs.46700	0.826448	0.323698	0.799132
	G	950604	inhibitor of kappa light polypeptide gene enhancer in B-cells, kinase complex-associated protein	IKBKAP	Hs.31323	1.51935	0.425953	1.0494
	G	471725	inositol 1,4,5-triphosphate receptor, type 1	ITPR1	Hs.198443	1.17931	0.423509	1.18946
	G	240634	inositol(myo)-1(or 4)-monophosphatase 1	IMPA1	Hs.171776	1.46937	0.443321	1.35398
	G	32299	inositol(myo)-1(or 4)-monophosphatase 2	IMPA2	Hs.5753	0.916561	0.496816	0.76923
	G	245330	insulin-like growth factor 2 (somatomedin A)	IGF2	Hs.349109	0.849945	0.47802	0.982854
	G	79712	insulin-like growth factor 2 receptor	IGF2R	Hs.76473	0.558054	0.485365	0.886241
	G	233721	insulin-like growth factor binding protein 2 (36kD)	IGFBP2	Hs.162	0.710791	0.279503	0.845821
	G	811740	integrin, alpha 2 (CD49B, alpha 2 subunit of VLA-2 receptor)	ITGA2	Hs.271986	0.702194	0.440644	0.638538
	G	2825623	integrin, beta 7	ITGB7	Hs.1741	0.76181	0.460012	0.590659
	G	126413	inter-alpha (globulin) inhibitor, H2 polypeptide	ITIH2	Hs.75285	0.769012	0.370585	0.969056
	G	1358229	interferon regulatory factor 4	IRF4	Hs.82132	0.97126	0.287404	0.940637
	G	701332	interferon, gamma-inducible protein 16	IFI16	Hs.155530	1.04129	0.326281	0.854656
	G	681917	interleukin 1 receptor accessory protein	IL1RAP	Hs.173880	0.948405	0.453264	0.810795
	G	84295	interleukin 1 receptor antagonist	IL1RN	Hs.81134	0.872174	0.0977176	1.06631
	G	324655	interleukin 1, beta	IL1B	Hs.126256	0.520979	0.275599	0.585775
	G	757440	interleukin 10 receptor, alpha	IL10RA	Hs.327	0.878007	0.477204	1.01994
	G	840460	interleukin 7 receptor	IL7R	Hs.237868	0.975895	0.406297	1.0831
	G	2753998	involucrin	IVL	Hs.157091	0.791735	0.268811	0.665143
	G	362795	ISL1 transcription factor, LIM/homeodomain, (islet-1)	ISL1	Hs.505	0.779978	0.463551	0.954911
	G	780957	islet amyloid polypeptide	IAPP	Hs.142255	1.29905	0.411626	1.09514
	G	2516849	isoprenylcysteine carboxyl methyltransferase	ICMT	Hs.183212	0.978234	0.309692	0.931831
	G	33940	jumping translocation breakpoint	JTB	Hs.6396	0.680277	0.423242	0.63704
	G	309864	jun B proto-oncogene	JUNB	Hs.198951	0.621136	0.494258	1.28537
	G	50182	Kallmann syndrome 1 sequence	KAL1	Hs.89591	0.696622	0.374562	0.870155
	G	379771	keratin 1 (epidermolytic hyperkeratosis)	KRT1	Hs.80828	0.651654	0.411992	0.890214
	G	772878	keratin 10 (epidermolytic hyperkeratosis; keratosis palmaris et plantaris)	KRT10	Hs.99936	0.757816	0.424182	0.88975
	G	1035889	keratin 4	KRT4	Hs.3235	0.744467	0.374018	0.77486
	G	2114245	keratin, hair, acidic, 1	KRTHA1	Hs.41696	0.895084	0.396352	0.607027
	G	1732516	keratin, hair, acidic, 2	KRTHA2	Hs.41752	0.677982	0.395441	0.714584
	G	292894	KIAA0247 gene product	KIAA0247	Hs.82426	0.84155	0.396571	0.64397
	G	240505	KH and NYN domain containing	KHNYN	Hs.7911	0.726529	0.475287	0.70107
	G	627351	sel-1 suppressor of lin-12-like 3 (C. elegans)	SEL1L3	Hs.49500	0.683087	0.288498	0.560283
	G	32206	microtubule associated tumor suppressor candidate 2	MTUS2	Hs.22201	0.79237	0.47533	0.788802
	G	263062	zinc finger CCCH-type containing 13	ZC3H13	Hs.136102	0.942796	0.497066	0.790497
	G	814062	KIAA0922 protein	KIAA0922	Hs.37892	0.855012	0.487921	0.760063
	G	754581	NYN domain and retroviral integrase containing	NYNRIN	Hs.288348	0.711009	0.178305	0.66323
	G	415086	killer cell lectin-like receptor subfamily C, member 3	KLRC3	Hs.258850	0.851888	0.489565	0.83331
	G	469345	kinase insert domain receptor (a type III receptor tyrosine kinase)	KDR	Hs.12337	0.789416	0.401882	0.889
	G	195723	kininogen	KNG	Hs.77741	0.666888	0.490201	0.944794
	G	251529	Kruppel-like factor 13	KLF13	Hs.7104	1.00013	0.395554	1.02817
	G	280249	Kruppel-like factor 7 (ubiquitous)	KLF7	Hs.21599	0.85371	0.453564	0.931095
	G	51476	Kruppel-like factor 8	KLF8	Hs.320861	1.16043	0.456863	0.758829
	G	121551	ladinin 1	LAD1	Hs.18141	0.666518	0.307608	0.678404
	G	502518	laminin, beta 2 (laminin S)	LAMB2	Hs.90291	0.782569	0.313278	0.882984
	G	839594	latent transforming growth factor beta binding protein 1	LTBP1	Hs.241257	0.872836	0.426459	0.810338
	G	140018	LBP protein 32	LBP-32	Hs.321264	1.12215	0.254816	0.966262
	G	359747	lectin, galactoside-binding, soluble, 7 (galectin 7)	LGALS7	Hs.99923	0.839167	0.320736	0.682243
	G	814095	leukotriene A4 hydrolase	LTA4H	Hs.81118	0.706827	0.440099	0.802938
	G	810035	likely ortholog of mouse D11lgp2	LGP2	Hs.55918	1.82514	0.318189	0.888416
	G	2067500	LIM domain binding 3	LDB3	Hs.49998	0.918467	0.426466	0.943598
	G	412880	Rap guanine nucleotide exchange factor (GEF)-like 1	RAPGEFL1	Hs.118562	1.0502	0.186428	0.923915
	G	2502722	von Willebrand factor A domain containing 5A	VWA5A	Hs.152944	0.661741	0.354384	0.634244
	G	810551	low density lipoprotein-related protein 1 (alpha-2-macroglobulin receptor)	LRP1	Hs.89137	0.733169	0.457597	1.38372
	G	745347	LPS-induced TNF-alpha factor	PIG7	Hs.76507	0.599475	0.439698	0.667046
	G	813169	LRP16 protein	LRP16	Hs.10824	1.02047	0.317623	0.839568
	G	2457025	lung type-I cell membrane-associated glycoprotein	T1A-2	Hs.135150	0.625548	0.34309	0.530936
	G	2449841	lymphocyte antigen 6 complex, locus D	E48	Hs.3185	0.799246	0.276657	0.723985
	G	2239304	lysosomal-associated membrane protein 3	LAMP3	Hs.10887	1.75632	0.434627	0.742735
	G	789069	lysyl oxidase	LOX	Hs.102267	0.553509	0.453279	0.884092
	G	866660	mab-21-like 2 (C. elegans)	MAB21L2	Hs.251390	1.00683	0.415186	0.936422
	G	48886	mannose receptor, C type 1	MRC1	Hs.75182	0.808691	0.368963	0.867902
	G	1592875	mannosidase, beta A, lysosomal	MANBA	Hs.115945	0.757279	0.222263	0.804295
	G	206907	maternally expressed 3	MEG3	Hs.112844	0.958183	0.202486	1.0023
	G	22040	matrix metalloproteinase 9 (gelatinase B, 92kD gelatinase, 92kD type IV collagenase)	MMP9	Hs.151738	0.576748	0.392265	0.864849
	G	435219	MAX interacting protein 1	MXI1	Hs.118630	0.776133	0.382968	0.748043
	G	44351	MCF.2 cell line derived transforming sequence	MCF2	Hs.89543	0.613559	0.395789	0.58898
	G	41591	meningioma (disrupted in balanced translocation) 1	MN1	Hs.268515	0.561074	0.191843	0.830878
	G	23144	Metallophosphoesterase 1	MPPE1	Hs.154145	0.613957	0.294083	0.584259
	G	2562995	metastasis-associated 1-like 1	MTA1L1	Hs.173043	1.27765	0.365017	0.892235
	G	291880	microfibrillar-associated protein 2	MFAP2	Hs.83551	0.62463	0.430734	0.78688
	G	742683	microfibrillar-associated protein 3	MFAP3	Hs.28785	0.554814	0.438476	0.654398
	G	759163	microfibrillar-associated protein 4	MFAP4	Hs.296049	0.852755	0.466023	0.673862
	G	1499940	microtubule-associated protein 1A	MAP1A	Hs.194301	1.13312	0.415549	0.809342
	G	767850	mitochondrial ribosomal protein S18A	MRPS18A	Hs.9622	1.02754	0.49632	1.02538
	G	50506	mitogen-activated protein kinase 6	MAPK6	Hs.271980	0.576326	0.464579	1.11156
	G	2292092	mitogen-activated protein kinase kinase kinase kinase 5	MAP4K5	Hs.246970	1.05645	0.366031	1.13015
	G	124605	modulator of apoptosis 1	MAP-1	Hs.24719	0.771985	0.449637	0.622811
	G	359661	monoamine oxidase A	MAOA	Hs.183109	0.85253	0.265085	0.590105
	G	81394	monoglyceride lipase	MGLL	Hs.6721	0.66493	0.433267	1.14704
	G	79562	Motile sperm domain containing 1	MOSPD1	Hs.57549	1.09238	0.397458	0.719693
	G	357450	Mouse Mammary Turmor Virus Receptor homolog	MTVR	Hs.18686	0.664011	0.434752	0.774035
	G	412911	MT-protocadherin	KIAA1775	Hs.137556	0.961899	0.245557	0.836868
	G	2229550	mucin 3B	MUC3B	Hs.129782	0.996025	0.373481	0.943521
	G	2695302	mutated in colorectal cancers	MCC	Hs.1345	0.948493	0.379411	0.867319
	G	187147	mutS homolog 3 (E. coli)	MSH3	Hs.42674	0.840242	0.331615	0.685218
	G	2164987	myelin oligodendrocyte glycoprotein	MOG	Hs.141308	0.914796	0.33032	1.05117
	G	2461594	myeloid/lymphoid or mixed-lineage leukemia (trithorax homolog, Drosophila); translocated to, 10	MLLT10	Hs.301209	1.3182	0.490141	1.22974
	G	436554	myeloperoxidase	MPO	Hs.1817	0.629576	0.44295	0.971102
	G	82173	MYLE protein	MYLE	Hs.11902	0.784447	0.465397	0.924571
	G	1745349	myomesin (M-protein) 2 (165kD)	MYOM2	Hs.79227	0.96176	0.308952	0.917554
	G	179269	myosin, light polypeptide 6, alkali, smooth muscle and non-muscle	MYL6	Hs.77385	0.642922	0.387967	0.685715
	G	562664	myozenin 2	MYOZ2	Hs.42346	0.90807	0.359114	0.996434
	G	701481	myxovirus (influenza virus) resistance 2 (mouse)	MX2	Hs.926	0.880999	0.481407	0.87076
	G	36493	N-acetylgalactosaminidase, alpha-	NAGA	Hs.75372	1.20278	0.382077	0.991461
	G	502349	N-acetylglucosamine-1-phosphate transferase, gamma subunit	GNPTG	Hs.241575	0.779068	0.410658	0.993574
	G	247660	N-acetyltransferase 8 (camello like)	NAT8	Hs.14637	0.714152	0.352944	0.836666
	G	841251	NAD kinase	FLJ13052	Hs.220324	0.770709	0.468211	0.724293
	G	812098	NADPH oxidase 4	NOX4	Hs.93847	1.02402	0.324822	0.95756
	G	2439625	nasopharyngeal epithelium specific protein 1	NESG1	Hs.158450	0.869189	0.195153	0.910295
	G	2687740	natriuretic peptide precursor B	NPPB	Hs.219140	0.716806	0.485561	0.688098
	G	1632011	natriuretic peptide receptor B/guanylate cyclase B (atrionatriuretic peptide receptor B)	NPR2	Hs.78518	0.705245	0.440143	0.883541
	G	712683	NCK adaptor protein 1	NCK1	Hs.54589	0.840088	0.381648	0.691014
	G	301504	NEL-like 1 (chicken)	NELL1	Hs.21602	0.840447	0.362357	1.17546
	G	359395	N-ethylmaleimide-sensitive factor attachment protein, gamma	NAPG	Hs.60415	1.09236	0.396938	0.876606
	G	2494512	neurexophilin 2	NXPH2	Hs.32893	0.802057	0.396187	0.887668
	G	22541	neuronal potassium channel alpha subunit	KV8.1	Hs.13285	0.681242	0.322986	1.20742
	G	46843	neuronal Shc adaptor homolog	SLI	Hs.30965	0.824834	0.423651	0.698133
	G	269354	neuropilin 2	NRP2	Hs.17778	0.877332	0.37491	0.839578
	G	51275	Notch homolog 1, translocation-associated (Drosophila)	NOTCH1	Hs.184634	0.511847	0.210595	0.549556
	G	755821	nuclear factor (erythroid-derived 2)-like 1	NFE2L1	Hs.83469	0.661137	0.435374	0.516563
	G	413056	Nuclear prelamin A recognition factor-like	NARFL	Hs.22158	0.803158	0.446339	1.00057
	G	85193	Nuclear receptor binding protein 2	NRBP2	Hs.274401	0.716926	0.314206	0.827101
	G	2463082	nuclear receptor interacting protein 1	NRIP1	Hs.155017	1.08062	0.396738	0.868601
	G	840882	nucleotide binding protein	NBP	Hs.296422	1.07189	0.460509	1.0989
	G	1456024	nudix (nucleoside diphosphate linked moiety X)-type motif 3	NUDT3	Hs.4815	0.795225	0.371422	1.20797
	G	785913	Odz, odd Oz/ten-m homolog 4 (Drosophila)	ODZ4	Hs.5028	0.786976	0.297983	0.805968
	G	67067	Olfactomedin-like 2A	OLFML2A	Hs.94795	0.647817	0.173818	0.615249
	G	1321901	olfactory receptor, family 7, subfamily E, member 24 pseudogene	OR7E24P	Hs.129832	0.740292	0.384705	0.651076
	G	451511	organic cation transporter OKB1	OKB1	Hs.191996	0.926758	0.420707	1.03288
	G	1456937	oviductal glycoprotein 1, 120kD (mucin 9, oviductin)	OVGP1	Hs.1154	0.742598	0.296978	0.832636
	G	1879558	p53-responsive gene 5	PRG5	Hs.150853		0.320258
	G	80484	p8 protein (candidate of metastasis 1)	P8	Hs.8603	0.55132	0.0492755	0.671779
	G	742101	paired box gene 8	PAX8	Hs.73149	0.94312	0.372008	1.31216
	G	1683351	paired box gene 9	PAX9	Hs.132576	0.588748	0.410636	0.795049
	G	255754	palate, lung and nasal epithelium carcinoma associated	PLUNC	Hs.211092	1.05697	0.286329	0.959506
	G	2542582	palladin	KIAA0992	Hs.194431	1.01534	0.208305	1.02248
	G	767823	palmdelphin	PALMD	Hs.14606	0.663245	0.451182	1.09505
	G	2421197	pancreatic lipase-related protein 2	PNLIPRP2	Hs.143113	0.592304	0.446861	0.717214
	G	66714	peanut-like 2 (Drosophila)	PNUTL2	Hs.155524	1.53345	0.424948	0.980479
	G	232842	pellino homolog 1 (Drosophila)	PELI1	Hs.7886	0.657585	0.338712	0.583619
	G	1556056	peripherin	PRPH	Hs.37044	0.671783	0.431822	0.924397
	G	511832	peroxisome proliferative activated receptor, gamma	PPARG	Hs.100724	0.707721	0.431918	0.939669
	G	307050	peroxisome proliferative activated receptor, gamma, coactivator 1	PPARGC1	Hs.198468	0.758228	0.38125	0.929717
	G	2839849	phosphatidic acid phosphatase type 2C	PPAP2C	Hs.24879	0.9916	0.281136	1.10367
	G	788136	phosphodiesterase 4B, cAMP-specific (phosphodiesterase E4 dunce homolog, Drosophila)	PDE4B	Hs.188	0.797978	0.443691	1.27941
	G	292553	phosphodiesterase 6D, cGMP-specific, rod, delta	PDE6D	Hs.48291	0.872907	0.413473	0.900889
	G	68340	phosphodiesterase 7A	PDE7A	Hs.150395	0.727313	0.388827	0.777935
	G	625923	phosphoenolpyruvate carboxykinase 2 (mitochondrial)	PCK2	Hs.75812	1.08889	0.426728	0.639511
	G	773771	phospholamban	PLN	Hs.85050	1.02314	0.474126	0.964606
	G	207274	phospholipase C, beta 2	PLCB2	Hs.251664	0.906654	0.251784	0.76257
	G	396229	Phospholipase C-like 4	PLCL4	Hs.170156	1.5502	0.470855	1.27914
	G	767312	phospholipase D2	PLD2	Hs.104519	0.645681	0.476491	0.816709
	G	741831	phospholipid transfer protein	PLTP	Hs.283007	0.758027	0.270778	0.833886
	G	586803	placental growth factor, vascular endothelial growth factor-related protein	PGF	Hs.2894	0.700506	0.192801	0.864042
	G	1691499	plakophilin 1 (ectodermal dysplasia/skin fragility syndrome)	PKP1	Hs.198382	0.760277	0.255421	0.757121
	G	66982	plasminogen-like	PLGL	Hs.262869	0.981655	0.3622	0.843708
	G	1588935	pleckstrin homology-like domain, family A, member 3	PHLDA3	Hs.268557	0.853013	0.371272	0.646304
	G	361974	pleiotrophin (heparin binding growth factor 8, neurite growth-promoting factor 1)	PTN	Hs.44	1.03009	0.39516	0.994789
	G	755952	plexin B1	PLXNB1	Hs.278311	0.634958	0.426242	1.16083
	G	490484	poly(A) binding protein, nuclear 1	PABPN1	Hs.117176	0.781326	0.368776	0.861635
	G	810734	polymerase (DNA-directed), delta 4	POLD4	Hs.82520	0.792976	0.477986	0.957583
	G	768644	POM (POM121 rat homolog) and ZP3 fusion	POMZP3	Hs.296380	0.953147	0.4204	0.848769
	G	503639	potassium channel tetramerisation domain containing 15	KCTD15	Hs.171637	0.796241	0.359211	0.949725
	G	824081	potassium intermediate/small conductance calcium-activated channel, subfamily N, member 3	KCNN3	Hs.89230	0.99628	0.355254	0.880224
	G	2296079	potassium inwardly-rectifying channel, subfamily J, member 1	KCNJ1	Hs.463	0.757179	0.379442	0.720166
	G	320857	potassium inwardly-rectifying channel, subfamily J, member 2	KCNJ2	Hs.1547	0.939005	0.390656	0.930911
	G	2138030	potassium voltage-gated channel, delayed-rectifier, subfamily S, member 3	KCNS3	Hs.47584	0.698058	0.460562	0.809605
	G	1666549	potassium voltage-gated channel, shaker-related subfamily, member 3	KCNA3	Hs.169948	0.753169	0.283222	0.931112
	G	823665	pre-B-cell colony-enhancing factor	PBEF	Hs.239138	0.568293	0.370966	0.55357
	G	1584536	PRKC, apoptosis, WT1, regulator	PAWR	Hs.176090	1.06629	0.412053	0.925142
	G	726901	PRO0149 protein	PRO0149	Hs.12396	0.651853	0.408965	1.05144
	G	837870	proline arginine-rich end leucine-rich repeat protein	PRELP	Hs.76494	0.795716	0.30889	0.765495
	G	383098	proline oxidase homolog	PIG6	Hs.343874	0.860219	0.270892	0.685988
	G	857002	proline rich 2	PROL2	Hs.75969	0.713513	0.365355	0.60247
	G	781233	proopiomelanocortin (adrenocorticotropin/ beta-lipotropin/ alpha-melanocyte stimulating hormone/ beta-melanocyte stimulating hormone/ beta-endorphin)	POMC	Hs.1897	0.81893	0.483534	0.877464
	G	291255	prosaposin (variant Gaucher disease and variant metachromatic leukodystrophy)	PSAP	Hs.78575	0.856904	0.30699	1.00768
	G	2739283	protease inhibitor 3, skin-derived (SKALP)	PI3	Hs.112341	0.750159	0.227361	0.606213
	G	1553054	protease, serine, 12 (neurotrypsin, motopsin)	PRSS12	Hs.22404	0.723867	0.193299	0.709004
	G	205049	protein kinase H11	H11	Hs.111676	0.934444	0.412438	1.37267
	G	1869486	protein kinase, X-linked	PRKX	Hs.147996	0.780481	0.298959	0.772126
	G	310034	protein kinase, Y-linked	PRKY	Hs.56336	0.812822	0.3927	0.753033
	G	489506	protein S (alpha)	PROS1	Hs.64016	1.04348	0.475704	1.31322
	G	162199	protein tyrosine phosphatase, receptor type, M	PTPRM	Hs.154151	0.52529	0.247984	0.823158
	G	41647	protein tyrosine phosphatase, receptor type, T	PTPRT	Hs.225952	0.892399	0.405238	0.819261
	G	66336	PTPRF interacting protein, binding protein 2 (liprin beta 2)	PPFIBP2	Hs.12953	0.737111	0.257113	0.823583
	G	682942	putative purinergic receptor	P2Y10	Hs.296433	0.695073	0.436964	0.85434
	G	137478	quiescin Q6	QSCN6	Hs.77266		0.329476
	G	1699221	rabaptin-5	RAB5EP	Hs.326056	0.930943	0.371709	1.237
	G	261828	RAD50 homolog (S. cerevisiae)	RAD50	Hs.41587	0.794791	0.246473	0.749912
	G	462188	RAR (RAS like GTPASE) like	RARL	Hs.31408	0.780079	0.450352	0.795306
	G	345680	ras homolog gene family, member I	ARHI	Hs.194695	0.763696	0.434775	0.725093
	G	725308	ras inhibitor	RIN1	Hs.1030	0.595819	0.346976	0.876817
	G	796718	peptidase domain containing associated with muscle regeneration 1	PAMR1	Hs.55044	0.879428	0.463091	0.818633
	G	239446	regulator of G-protein signalling 13	RGS13	Hs.17165	0.902328	0.366665	0.961572
	G	68259	regulator of nonsense transcripts 2	RENT2	Hs.3862	1.12297	0.263997	1.18841
	G	1638596	regulatory factor X, 3 (influences HLA class II expression)	RFX3	Hs.166019	1.04572	0.376387	1.05259
	G	810802	restin (Reed-Steinberg cell-expressed intermediate filament-associated protein)	RSN	Hs.31638	0.607342	0.420874	0.656873
	G	290265	ret finger protein-like 1 antisense	RFPL1S	Hs.102576	1.09518	0.393229	0.925368
	G	363092	retinitis pigmentosa 1 (autosomal dominant)	RP1	Hs.251687	0.545536	0.496289	0.701039
	G	502832	retinoblastoma binding protein 1	RBBP1	Hs.91797	1.0229	0.358208	1.00257
	G	436094	retinol binding protein 1, cellular	RBP1	Hs.101850	0.891239	0.179809	0.643026
	G	199175	REX2, RNA exonuclease 2 homolog (S. cerevisiae)	REXO2	Hs.7527	0.905366	0.394517	0.970532
	G	70489	Rhesus blood group-associated glycoprotein	RHAG	Hs.169536	0.80495	0.371295	1.08326
	G	1650304	Rho GTPase-activating protein	RICS	Hs.111138	0.702428	0.329259	0.816301
	G	435858	ribonuclease, RNase A family, k6	RNASE6	Hs.23262	0.721064	0.393687	0.71097
	G	176554	ribosomal protein L4	RPL4	Hs.286	0.982162	0.4518	0.898377
	G	788269	ribosomal protein S21	RPS21	Hs.1948	1.046	0.315572	0.878973
	G	143287	ribosomal protein S4, X-linked	RPS4X	Hs.108124	0.645378	0.476582	0.636614
	G	277589	ring finger protein (C3H2C3 type) 6	RNF6	Hs.32597	1.20484	0.480674	0.720232
	G	161362	ring finger protein 4	RNF4	Hs.66394	0.913754	0.344606	0.951864
	G	731136	RNA binding motif protein 14	RBM14	Hs.11170	0.946982	0.439284	1.4509
	G	511633	RNA helicase	RIG-I	Hs.145612	2.23575	0.489714	1.24546
	G	1708939	roundabout, axon guidance receptor, homolog 1 (Drosophila)	ROBO1	Hs.301198	0.749171	0.456707	0.764354
	G	1435638	runt-related transcription factor 2	RUNX2	Hs.121895	0.8172	0.378128	0.916292
	G	53099	ryanodine receptor 2 (cardiac)	RYR2	Hs.90821	1.02815	0.210016	1.08243
	G	1030738	sarcoma antigen	SAGE	Hs.195292	1.20905	0.365539	0.779733
	G	1034625	Scavenger receptor class B, member 2	SCARB2	Hs.349656	0.781997	0.422766	0.821426
	G	813195	SEC5-like 1 (S. cerevisiae)	SEC5L1	Hs.16580	0.894884	0.480647	0.84858
	G	505414	secreted protein of unknown function	SPUF	Hs.109494	0.761747	0.448816	1.03084
	G	1574693	selective LIM binding factor, rat homolog	SLB	Hs.127401	0.685567	0.191954	0.75785
	G	714437	sema domain, immunoglobulin domain (Ig), transmembrane domain (TM) and short cytoplasmic domain, (semaphorin) 4B	SEMA4B	Hs.9598	0.645957	0.348003	0.703908
	G	2460946	semenogelin I	SEMG1	Hs.1968	0.512426	0.427347	0.79324
	G	248412	serine (or cysteine) proteinase inhibitor, clade A (alpha-1 antiproteinase, antitrypsin), member 4	SERPINA4	Hs.159628	0.593626	0.416087	0.790343
	G	727147	serine (or cysteine) proteinase inhibitor, clade B (ovalbumin), member 3	SERPINB3	Hs.227948	0.575538	0.15191	0.628928
	G	359009	serine protease inhibitor, Kazal type, 5	SPINK5	Hs.331555	0.495993	0.351566	0.541418
	G	307304	serine/threonine kinase 38 like	STK38L	Hs.184523	0.815308	0.430253	0.998493
	G	1578144	serum/glucocorticoid regulated kinase	SGK	Hs.296323	0.911932	0.421052	1.01181
	G	788232	sestrin 2	SES2	Hs.8026	0.954027	0.401406	0.872056
	G	813631	seven transmembrane protein TM7SF3	TM7SF3	Hs.10071	0.570076	0.300095	0.941321
	G	77133	SHC (Src homology 2 domain containing) transforming protein 1	SHC1	Hs.81972	0.529344	0.432573	0.624992
	G	594630	short-chain dehydrogenase/reductase 1	SDR1	Hs.17144	0.8555	0.326452	0.75742
	G	429811	protein-L-isoaspartate (D-aspartate) O-methyltransferase domain containing 1	PCMTD1	Hs.60293	1.03603	0.442085	0.808007
	G	241821	glycine-N-acyltransferase-like 1	GLYATL1	Hs.38085	1.03997	0.476714	1.1981
	G	205527	single-stranded DNA binding protein 2	SSBP2	Hs.169833	0.584772	0.434302	0.730538
	G	309469	slingshot 2	SSH-2	Hs.25127	1.09197	0.177768	1.00552
	G	1874367	small inducible cytokine subfamily A (Cys-Cys), member 20	SCYA20	Hs.75498	0.631894	0.323729	0.781869
	G	2450105	small inducible cytokine subfamily A (Cys-Cys), member 21	SCYA21	Hs.57907	0.967164	0.274787	0.890422
	G	1636181	small inducible cytokine subfamily B (Cys-X-Cys), member 14 (BRAK)	SCYB14	Hs.24395	0.515758	0.0790078	0.621389
	G	767477	small nuclear ribonucleoprotein polypeptide G	SNRPG	Hs.77496	1.82627	0.435325	0.608569
	G	154103	sodium channel, voltage-gated, type I, beta polypeptide	SCN1B	Hs.170238	0.818375	0.35441	0.74812
	G	2491434	solute carrier family 1 (neutral amino acid transporter), member 5	SLC1A5	Hs.183556	0.674255	0.407109	0.833413
	G	384006	solute carrier family 17 (sodium-dependent inorganic phosphate cotransporter), member 7	SLC17A7	Hs.6535	0.802339	0.351385	0.880165
	G	38497	solute carrier family 2 (facilitated glucose transporter), member 9	SLC2A9	Hs.95497	0.6207	0.35025	0.887676
	G	484641	solute carrier family 21 (prostaglandin transporter), member 2	SLC21A2	Hs.83974	0.827756	0.315403	0.813285
	G	127120	solute carrier family 22 (extraneuronal monoamine transporter), member 3	SLC22A3	Hs.81086	0.969379	0.249874	0.853284
	G	53061	Solute carrier family 22 (organic cation transporter), member 15	SLC22A15)	Hs.21710	0.769274	0.362488	0.649708
	G	742862	solute carrier family 22 (organic cation transporter), member 1-like	SLC22A1L	Hs.50868	0.965172	0.437871	1.03109
	G	753602	Solute carrier family 25, member 36	SLC25A36	Hs.42484	0.613788	0.458292	0.79943
	G	134270	Solute carrier family 30 (zinc transporter), member 1	SLC30A1	Hs.24385	0.665158	0.388477	0.62597
	G	47900	solute carrier family 38, member 2	SLC38A2	Hs.298275	0.590572	0.307757	0.581546
	G	270343	solute carrier family 6, member 15	SLC6A15	Hs.44424	1.06321	0.486834	0.720426
	G	289936	solute carrier family 7, (cationic amino acid transporter, y+ system) member 11	SLC7A11	Hs.6682	0.727488	0.165166	1.37178
	G	234191	son of sevenless homolog 1 (Drosophila)	SOS1	Hs.326392	1.07555	0.309636	0.861596
	G	754358	sparc/osteonectin, cwcv and kazal-like domains proteoglycan (testican)	SPOCK	Hs.93029	0.543598	0.274506	0.57889
	G	126934	SRY (sex determining region Y)-box 22	SOX22	Hs.43627		0.279246
	G	2306752	stathmin-like 2	STMN2	Hs.90005	0.58576	0.254104	0.69944
	G	1605426	Steroid 5 alpha-reductase 2-like	SRD5A2L	Hs.22972	0.835607	0.349823	1.33008
	G	154466	STIP1 homology and U-Box containing protein 1	STUB1	Hs.25197	0.954192	0.461494	1.17492
	G	2010272	suc1-associated neurotrophic factor target 2 (FGFR signalling adaptor)	SNT-2	Hs.194208	0.726962	0.315572	0.923976
	G	347317	sulfotransferase family, cytosolic, 1A, phenol-preferring, member 3	SULT1A3	Hs.274614	0.834872	0.32587	0.834933
	G	141495	sulfotransferase family, cytosolic, 2B, member 1	SULT2B1	Hs.94581	0.539904	0.420282	0.755293
	G	565653	suppressor of potassium transport defect 3	SKD3	Hs.21263	0.62054	0.335958	0.51107
	G	433474	surfeit 1	SURF1	Hs.3196	0.9475	0.392558	1.12584
	G	39933	synaptic vesicle protein 2B homolog	SV2B	Hs.8071	1.018	0.427832	0.744252
	G	971399	synaptotagmin I	SYT1	Hs.154679	1.30235	0.408845	0.876157
	G	487809	syntaxin 7	STX7	Hs.8906	1.0645	0.244107	1.00281
	G	413148	TCDD-inducible poly(ADP-ribose) polymerase	TIPARP	Hs.12813	0.600666	0.48176	1.02158
	G	413148	TCDD-inducible poly(ADP-ribose) polymerase	TIPARP	Hs.12813	0.579174	0.363173	1.10909
	G	2321654	tenascin XB	TNXB	Hs.169886	1.02709	0.497406	0.870482
	G	782171	thioredoxin domain-containing 2 (spermatozoa)	TXNDC2	Hs.98712	0.781986	0.471373	0.969614
	G	2898687	thousand and one amino acid protein kinase	TAO1	Hs.122823	0.688387	0.0394862	0.680196
	G	1557047	thrombospondin 3	THBS3	Hs.169875	0.79109	0.331386	0.765072
	G	143443	thromboxane A synthase 1 (platelet, cytochrome P450, subfamily V)	TBXAS1	Hs.2001	1.15198	0.343335	0.734407
	G	1580496	thymic stromal lymphopoietin	TSLP	Hs.128051	1.10654	0.405636	1.06086
	G	81427	thyroid transcription factor 1	TITF1	Hs.197764	0.858375	0.264304	1.13407
	G	155583	TNF receptor-associated factor 1	TRAF1	Hs.2134	0.96804	0.299533	0.992853
	G	80633	toll-like receptor 2	TLR2	Hs.63668	0.987222	0.442167	0.73447
	G	2010324	TP53TG3 protein	TP53TG3	Hs.278513	0.715741	0.422139	0.888081
	G	840766	transducin (beta)-like 1	TBL1	Hs.76536	0.62008	0.493087	0.978176
	G	2754263	transglutaminase 1 (K polypeptide epidermal type I, protein-glutamine-gamma-glutamyltransferase)	TGM1	Hs.22	0.581724	0.13411	0.627311
	G	530875	transketolase (Wernicke-Korsakoff syndrome)	TKT	Hs.89643	0.813829	0.349427	0.918489
	G	356783	transmembrane 4 superfamily member 5	TM4SF5	Hs.184194	0.994643	0.417602	1.03874
	G	251250	Transmembrane emp24 protein transport domain containing 4	TMED4	Hs.301226	1.31063	0.331355	1.01227
	G	752640	Transmembrane protein 45A	TMEM45A	Hs.104800	0.899314	0.419712	1.15784
	G	824608	transport-secretion protein 2.2,	TTS-2.2	Hs.118463	0.63338	0.279652	0.924713
	G	502244	triggering receptor expressed on myeloid cells 2	TREM2	Hs.44234	0.817792	0.368703	0.704361
	G	788695	troponin T3, skeletal, fast	TNNT3	Hs.73454	0.856839	0.422504	0.821499
	G	1468310	tubby like protein 2	TULP2	Hs.104636	0.919485	0.464135	1.0057
	G	2250441	tubulin tyrosine ligase-like 1	TTLL1	Hs.94958		0.269444
	G	1434899	Tubulin tyrosine ligase-like family, member 3	TTLL3	Hs.289010	1.04276	0.392118	0.918963
	G	771240	tumor necrosis factor (ligand) superfamily, member 13	TNFSF13	Hs.54673	0.602922	0.384772	0.890694
	G	1049030	tumor necrosis factor (ligand) superfamily, member 9	TNFSF9	Hs.1524	0.831346	0.438428	0.871197
	G	2853968	tumor necrosis factor receptor superfamily, member 1A	TNFRSF1A	Hs.159	1.26624	0.436338	1.09462
	G	823902	Tumor necrosis factor receptor superfamily, member 21	TNFRSF21	Hs.65403	0.541418	0.481554	0.554785
	G	752802	type I transmembrane receptor (seizure-related protein)	PSK-1	Hs.6314	1.00545	0.495952	0.858385
	G	288997	ubiquilin 2	UBQLN2	Hs.4552	0.696878	0.478315	0.917029
	G	155716	ubiquitin-conjugating enzyme E2D 3 (UBC4/5 homolog, yeast)	UBE2D3	Hs.118797	0.936493	0.41095	1.31901
	G	84078	UDP glycosyltransferase 2 family, polypeptide B	UGT2B	Hs.278892	0.726434	0.203197	0.671147
	G	2350947	UDP glycosyltransferase 2 family, polypeptide B17	UGT2B17	Hs.183596	0.930266	0.322248	0.901252
	G	487172	UDP-Gal:betaGlcNAc beta 1,4- galactosyltransferase, polypeptide 1	B4GALT1	Hs.198248	0.882705	0.293843	0.922843
	G	301380	UDP-glucuronic acid/UDP-N-acetylgalactosamine dual transporter	UGTREL7	Hs.82635	0.980187	0.356849	0.977063
	G	460002	UDP-N-acetyl-alpha-D-galactosamine:polypeptide N-acetylgalactosaminyltransferase 5 (GalNAc-T5)	GALNT5	Hs.55968	0.843475	0.397508	1.01462
	G	277403	Unc-5 homolog B (C. elegans)	UNC5B	Hs.13350	0.81097	0.177949	0.676877
	G	810998	Unc-51-like kinase 3 (C. elegans)	ULK3	Hs.7978	1.22563	0.47895	0.727909
	G	289125	uncharacterized bone marrow protein BM046	BM046	Hs.177812	0.926584	0.444492	0.794485
	G	190666	uncharacterized hematopoietic stem/progenitor cells protein MDS028	MDS028	Hs.29647	0.543897	0.129901	0.604334
	G	2877922	uroplakin 1B	UPK1B	Hs.271580	0.683916	0.34807	0.653803
	G	1753222	vasoactive intestinal peptide	VIP	Hs.53973	0.846018	0.430067	0.76002
	G	215000	vasoactive intestinal peptide receptor 1	VIPR1	Hs.348500	0.9407	0.372764	0.763451
	G	2148736	v-crk avian sarcoma virus CT10 oncogene homolog-like	CRKL	Hs.5613	1.4446	0.435854	1.05761
	G	826355	vesicle-associated membrane protein 5 (myobrevin)	VAMP5	Hs.74669	0.772484	0.292801	0.6221
	G	41565	v-myc myelocytomatosis viral related oncogene, neuroblastoma derived (avian)	MYCN	Hs.25960	0.848416	0.460317	1.10414
	G	767289	WD40 repeat protein Interacting with phosphoInositides of 49kDa	WIPI49	Hs.9398	1.0419	0.457988	0.696139
	G	490023	wingless-type MMTV integration site family, member 5B	WNT5B	Hs.306051	1.05863	0.490338	1.14714
	G	2436850	wingless-type MMTV integration site family, member 7A	WNT7A	Hs.72290	0.504963	0.411621	0.653247
	G	2028912	Wiskott-Aldrich syndrome-like	WASL	Hs.288830	0.6358	0.387345	0.891842
	G	730838	GDNF-inducible zinc finger protein 1	GZF1	Hs.28921	0.527503	0.421801	0.689229
	H	2516036	actin binding LIM protein	ABLIM	Hs.158203	0.613628	0.469153	0.429743
	H	838149	apoptosis inhibitor 5	API5	Hs.227913	0.576505	0.486495	0.4855
	H	447786	autism susceptibility candidate 2	AUTS2	Hs.32168	0.577032	0.147769	0.409458
	H	298268	B-cell translocation gene 1, anti-proliferative	BTG1	Hs.77054	0.533508	0.450986	0.458595
	H	213136	BTG family, member 2	BTG2	Hs.75462	0.665915	0.306896	0.464578
	H	2800976	caudal type homeo box transcription factor 1	CDX1	Hs.1545	0.675784	0.426011	0.451005
	H	840978	CD81 antigen (target of antiproliferative antibody 1)	CD81	Hs.54457	0.603507	0.354254	0.429656
	H	1592039	collagen, type IV, alpha 5 (Alport syndrome)	COL4A5	Hs.169825	0.617667	0.301294	0.492151
	H	2921509	cyclin-dependent kinase inhibitor 1A (p21, Cip1)	CDKN1A	Hs.179665	0.532978	0.299618	0.277396
	H	297940	Dedicator of cytokinesis 9	DOCK9	Hs.8021	0.659139	0.488705	0.492793
	H	868575	delta sleep inducing peptide, immunoreactor	DSIPI	Hs.75450	0.522529	0.308125	0.343375
	H	760299	dickkopf homolog 3 (Xenopus laevis)	DKK3	Hs.4909	0.510687	0.207282	0.427716
	H	773278	DnaJ (Hsp40) homolog, subfamily B, member 9	DNAJB9	Hs.6790	1.11078	0.488471	0.464989
	H	248957	fem-1 homolog b (C. elegans)	FEM1B	Hs.6048	0.725369	0.378374	0.479697
	H	511428	FXYD domain-containing ion transport regulator 3	FXYD3	Hs.301350	0.576732	0.110716	0.439301
	H	2469936	G protein-coupled receptor 17	GPR17	Hs.46453	0.512616	0.286058	0.387701
	H	753881	gap junction protein, beta 5 (connexin 31.1)	GJB5	Hs.198249	0.546468	0.395643	0.461183
	H	1522981	transmembrane protein 154	TMEM154	Hs.120219	0.64466	0.365674	0.478096
	H	487770	interferon regulatory factor 6	IRF6	Hs.11801	0.570006	0.477007	0.399212
	H	1534700	endonuclease domain containing 1	ENDOD1	Hs.167115	0.579468	0.318339	0.484043
	H	188232	Kruppel-like factor 4 (gut)	KLF4	Hs.7934	0.792143	0.297523	0.405995
	H	855910	lectin, galactoside-binding, soluble, 3 (galectin 3)	LGALS3	Hs.621	0.51293	0.421478	0.353989
	H	198453	major histocompatibility complex, class I, E	HLA-E	Hs.181392	0.681703	0.218268	0.460248
	H	272200	Neuralized-like (Drosophila)	NEURL	Hs.146233	0.629896	0.383218	0.491431
	H	79503	Prickle-like 2 (Drosophila)	PRICKLE2	Hs.56340	1.38972	0.501438	0.363931
	H	38763	RAB4, member RAS oncogene family	RAB4	Hs.119007	0.604377	0.435191	0.220746
	H	866866	Ras association (RalGDS/AF-6) domain family 1	RASSF1	Hs.26931	0.634411	0.333168	0.494927
	H	2449368	ras responsive element binding protein 1	RREB1	Hs.171942	0.843903	0.251562	0.443852
	H	51711	Rho guanine nucleotide exchange factor (GEF) 4	ARHGEF4	Hs.6066	0.534851	0.261762	0.471483
	H	745296	ribosomal protein L10	RPL10	Hs.29797	1.7741	0.438058	0.28316
	H	811943	sciellin	SCEL	Hs.115166	0.510788	0.415566	0.501723
	H	809526	sema domain, immunoglobulin domain (Ig), short basic domain, secreted, (semaphorin) 3F	SEMA3F	Hs.32981	0.61815	0.140692	0.478117
	H	246661	SOCS box-containing WD protein SWiP-1	WSB1	Hs.187991	0.657645	0.481857	0.455662
	H	853570	solute carrier family 25 (mitochondrial carrier; adenine nucleotide translocator), member 6	SLC25A6	Hs.164280	0.94364	0.41422	0.380151
	H	144816	solute carrier family 31 (copper transporters), member 2	SLC31A2	Hs.24030	0.582862	0.501655	0.465342
	H	2509911	synaptogyrin 2	SYNGR2	Hs.5097	0.632198	0.423546	0.503994
	H	143227	Tankyrase 1 binding protein 1, 182kDa	TNKS1BP1	Hs.9645	0.52469	0.413416	0.451992
	H	144924	TRAF3 interacting protein 2	TRAF3IP2	Hs.7446	0.678851	0.260845	0.494052
	H	454970	type I intermediate filament cytokeratin	HAIK1	Hs.9029	0.712774	0.150555	0.242607
	I	838366	3-hydroxymethyl-3-methylglutaryl-Coenzyme A lyase (hydroxymethylglutaricaciduria)	HMGCL	Hs.831	0.425909	0.370902	0.721497
	I	79216	AHNAK nucleoprotein (desmoyokin)	AHNAK	Hs.301417	0.295118	0.438017	0.55616
	I	136235	peroxiredoxin 6	PRDX6	Hs.120	0.291215	0.277206	0.8222
	I	782789	arginine vasopressin receptor 1A	AVPR1A	Hs.2131	0.317895	0.366697	0.621384
	I	343538	B-cell CLL/lymphoma 11B (zinc finger protein)	BCL11B	Hs.57987	0.390444	0.222722	0.588859
	I	1573039	cathepsin B	CTSB	Hs.297939	0.338518	0.465211	0.628798
	I	133238	collagen, type IV, alpha 3 (Goodpasture antigen) binding protein	COL4A3BP	Hs.21276	0.493586	0.211891	0.649883
	I	782760	cytochrome P450, subfamily I (dioxin-inducible), polypeptide 1 (glaucoma 3, primary infantile)	CYP1B1	Hs.154654	0.494794	0.464877	1.0382
	I	739578	GPI-anchored metastasis-associated protein homolog	C4.4A	Hs.11950	0.457441	0.438271	0.540541
	I	2801406	hepatocyte nuclear factor 4, gamma	HNF4G	Hs.241529	0.477405	0.431844	1.41384
	I	1637282	hexokinase 2	HK2	Hs.198427	0.458054	0.482865	0.615086
	I	810448	ERO1-like (S. cerevisiae)	ERO1L	Hs.10949	0.46648	0.348937	0.578109
	I	743230	Trophoblast-derived noncoding RNA	TncRNA	Hs.240443	0.335258	0.366848	0.648064
	I	284479	Dual specificity phosphatase 7	DUSP7	Hs.3843	0.49307	0.434656	0.525194
	I	292528	FOS-like antigen 2	FOSL2	Hs.5890	0.43662	0.496344	0.786023
	I	138936	interleukin 1 receptor, type I	IL1R1	Hs.82112	0.484692	0.299142	0.556688
	I	126320	junction plakoglobin	JUP	Hs.2340	0.411484	0.298647	0.51223
	I	258300	STEAP family member 4	STEAP4	Hs.44208	0.434051	0.501219	0.960785
	I	768443	microsomal glutathione S-transferase 1	MGST1	Hs.790	0.352052	0.449148	0.804498
	I	1859326	potassium voltage-gated channel, Shaw-related subfamily, member 1	KCNC1	Hs.181768	0.451425	0.131416	0.520507
	I	845477	prostaglandin-endoperoxide synthase 2 (prostaglandin G/H synthase and cyclooxygenase)	PTGS2	Hs.196384	0.441759	0.15558	0.52939
	I	897788	protein tyrosine phosphatase, receptor type, F	PTPRF	Hs.75216	0.487325	0.346913	0.675909
	I	784593	ras homolog gene family, member E	ARHE	Hs.6838	0.368976	0.395399	0.512075
	I	1609372	receptor-interacting serine-threonine kinase 3	RIPK3	Hs.268551	0.479298	0.316935	0.80767
	I	1456468	Rh type C glycoprotein	RHCG	Hs.279682	0.412617	0.0476589	0.717275
	I	244307	serine (or cysteine) proteinase inhibitor, clade E (nexin, plasminogen activator inhibitor type 1), member 1	SERPINE1	Hs.82085	0.337927	0.409276	1.87939
	I	1049158	sperm autoantigenic protein 17	SPA17	Hs.286233	0.467174	0.311883	0.832483
	I	471218	transcription factor 8 (represses interleukin 2 expression)	TCF8	Hs.232068	0.436214	0.311429	0.505892
	I	773500	U4/U6-associated RNA splicing factor	HPRP3P	Hs.11776	0.407392	0.378524	0.509119
	I	358531	v-jun sarcoma virus 17 oncogene homolog (avian)	JUN	Hs.78465	0.473457	0.436274	0.581951
	I	812965	v-myc myelocytomatosis viral oncogene homolog (avian)	MYC	Hs.79070	0.323081	0.39125	0.644681
	J	2062418	absent in melanoma 1	AIM1	Hs.161002	0.487041	0.413592	0.496237
	J	2494168	adaptor-related protein complex 1, gamma 1 subunit	AP1G1	Hs.5344	0.32593	0.0936937	0.377182
	J	196992	aldo-keto reductase family 1, member C1 (dihydrodiol dehydrogenase 1; 20-alpha (3-alpha)-hydroxysteroid dehydrogenase)	AKR1C1	Hs.306098	0.108379	0.0155526	0.134919
	J	2449395	aldo-keto reductase family 1, member C2 (dihydrodiol dehydrogenase 2; bile acid binding protein; 3-alpha hydroxysteroid dehydrogenase, type III)	AKR1C2	Hs.201967	0.131034	0.0159201	0.0938432
	J	1473304	aldo-keto reductase family 1, member C3 (3-alpha hydroxysteroid dehydrogenase, type II)	AKR1C3	Hs.78183	0.189753	0.0381465	0.124741
	J	666879	annexin A8	ANXA8	Hs.87268	0.393176	0.373327	0.197
	J	300012	apolipoprotein H (beta-2-glycoprotein I)	APOH	Hs.1252	0.494183	0.266415	0.418207
	J	155227	BCL2-associated athanogene 5	BAG5	Hs.5443	0.488696	0.169054	0.408353
	J	703972	Bicaudal D homolog 2 (Drosophila)	BICD2	Hs.330988	0.454732	0.407635	0.299044
	J	594633	carbonic anhydrase XII	CA12	Hs.5338	0.286292	0.0797611	0.448618
	J	2557471	cellular retinoic acid binding protein 2	CRABP2	Hs.183650	0.225514	0.111078	0.21892
	J	2758203	CHK2 checkpoint homolog (S. pombe)	CHEK2	Hs.146329	0.353398	0.454651	0.388216
	J	2494000	protein-L-isoaspartate (D-aspartate) O-methyltransferase domain containing 2	PCMTD2	Hs.184628	0.238874	0.145334	0.369814
	J	252259	collagen, type XVII, alpha 1	COL17A1	Hs.117938	0.457391	0.181176	0.280312
	J	345957	cystatin A (stefin A)	CSTA	Hs.2621	0.160819	0.175803	0.106461
	J	489533	cytochrome b5 reductase 1	CYB5R1	Hs.289113	0.276516	0.145406	0.202342
	J	78497	cytochrome P450, subfamily IIIA (niphedipine oxidase), polypeptide 4	CYP3A4	Hs.178738	0.36418	0.270988	0.253347
	J	45291	dentatorubral-pallidoluysian atrophy (atrophin-1)	DRPLA	Hs.169488	0.267001	0.338253	0.299652
	J	2213683	desmoglein 3 (pemphigus vulgaris antigen)	DSG3	Hs.1925	0.123812	0.0718921	0.109434
	J	240961	desmoplakin (DPI, DPII)	DSP	Hs.349499	0.226492	0.190286	0.0920378
	J	43833	diacylglycerol kinase, gamma (90kD)	DGKG	Hs.89462	0.447953	0.0219757	0.270072
	J	841384	discoidin domain receptor family, member 1	DDR1	Hs.75562	0.434596	0.43544	0.257042
	J	2012523	fatty acid binding protein 5 (psoriasis-associated)	FABP5	Hs.153179	0.204665	0.0907461	0.448681
	J	49284	fibroblast growth factor 11	FGF11	Hs.31339	0.422763	0.265924	0.490578
	J	812143	fibronectin leucine rich transmembrane protein 3	FLRT3	Hs.41296	0.378037	0.135302	0.396961
	J	2488862	FK506 binding protein 9 (63 kD)	FKBP9	Hs.302749	0.462799	0.263697	0.456334
	J	502068	G protein-coupled receptor 115	GPR115	Hs.57887	0.46503	0.193572	0.438315
	J	839101	gap junction protein, alpha 1, 43kD (connexin 43)	GJA1	Hs.74471	0.214216	0.143454	0.359921
	J	823859	gap junction protein, beta 2, 26kD (connexin 26)	GJB2	Hs.323733	0.14164	0.0332263	0.126974
	J	773330	glycoprotein (transmembrane) nmb	GPNMB	Hs.82226	0.337124	0.119884	0.365841
	J	769796	HGFL gene	MGC17330	Hs.26670	0.481837	0.301128	0.445832
	J	825223	Homeodomain-only protein	HOP	Hs.13775	0.351467	0.0511517	0.350017
	J	233581	huntingtin interacting protein 2	HIP2	Hs.155485	0.32126	0.248877	0.363512
	J	809533	hypothetical protein MGC14376	MGC14376	Hs.29206	0.413667	0.207915	0.432245
	J	381107	poliovirus receptor-related 1 (herpesvirus entry mediator C)	PVRL1	Hs.4213	0.299439	0.185033	0.220078
	J	108351	kelch domain containing 8B	KLHDC8B	Hs.13781	0.374674	0.114686	0.450738
	J	795375	integral membrane protein 2B	ITM2B	Hs.239625	0.420134	0.295873	0.241029
	J	1486083	interleukin 1, alpha	IL1A	Hs.1722	0.315066	0.203602	0.354215
	J	141815	jagged 1 (Alagille syndrome)	JAG1	Hs.91143	0.378498	0.253071	0.247185
	J	342008	keratin 13	KRT13	Hs.74070	0.444353	0.254581	0.501979
	J	183602	keratin 14 (epidermolysis bullosa simplex, Dowling-Meara, Koebner)	KRT14	Hs.117729	0.0524746	0.0369417	0.0558815
	J	2879039	keratin 16 (focal non-epidermolytic palmoplantar keratoderma)	KRT16	Hs.115947	0.353024	0.0317767	0.318572
	J	810131	keratin 19	KRT19	Hs.182265	0.223178	0.496094	0.152609
	J	592540	keratin 5 (epidermolysis bullosa simplex, Dowling-Meara/Kobner/Weber-Cockayne types)	KRT5	Hs.195850	0.159201	0.0769682	0.106482
	J	2755379	keratin 6A	KRT6A	Hs.334309	0.108794	0.0595598	0.124269
	J	1486118	keratin 6B	KRT6B	Hs.335952	0.203092	0.0392016	0.313812
	J	770082	obscurin-like 1	OBSL1	Hs.6654	0.331973	0.118096	0.249525
	J	345056	KIAA1404 protein	KIAA1404	Hs.200317	0.487693	0.122333	0.346215
	J	132711	Kruppel-like factor 5 (intestinal)	KLF5	Hs.84728	0.436714	0.459093	0.432887
	J	2511265	laminin, beta 3 (nicein (125kD), kalinin (140kD), BM600 (125kD))	LAMB3	Hs.75517	0.41548	0.35508	0.253018
	J	460403	laminin, gamma 2 (nicein (100kD), kalinin (105kD), BM600 (100kD), Herlitz junctional epidermolysis bullosa))	LAMC2	Hs.54451	0.464575	0.379	0.134381
	J	297392	metallothionein 1L	MT1L	Hs.94360	0.257968	0.431229	0.284185
	J	455123	metastasis suppressor 1	MTSS1	Hs.77694	0.383343	0.112604	0.239427
	J	502164	microtubule associated serine/threonine kinase family member 4	MAST4	Hs.54985	0.365314	0.15349	0.305603
	J	2306697	neuromedin B	NMB	Hs.83321	0.283474	0.0578605	0.186287
	J	2516114	neutrophil cytosolic factor 2 (65kD, chronic granulomatous disease, autosomal 2)	NCF2	Hs.949	0.436547	0.341485	0.417438
	J	842863	N-myc downstream regulated gene 1	NDRG1	Hs.75789	0.355367	0.0988759	0.394796
	J	884438	nuclear factor (erythroid-derived 2)-like 2	NFE2L2	Hs.155396	0.421369	0.426544	0.490214
	J	783629	nucleolar GTPase	HUMAUANTIG	Hs.75528	0.280436	0.150998	0.418196
	J	285155	odd Oz/ten-m homolog 2 (Drosophila, mouse)	ODZ2	Hs.173560	0.172485	0.15347	0.221187
	J	897910	osteoblast specific factor 2 (fasciclin I-like)	OSF-2	Hs.136348	0.228604	0.0405863	0.217943
	J	378365	p53-induced protein PIGPC1	PIGPC1	Hs.303125	0.17603	0.110907	0.124482
	J	2322039	periplakin	PPL	Hs.74304	0.349075	0.272582	0.284818
	J	714106	plasminogen activator, urokinase	PLAU	Hs.77274	0.324903	0.234645	0.461328
	J	1474149	poliovirus receptor-related 1 (herpesvirus entry mediator C; nectin)	PVRL1	Hs.334846	0.277993	0.230874	0.229453
	J	2307001	protein tyrosine phosphatase, non-receptor type 6	PTPN6	Hs.63489	0.454437	0.17783	0.388548
	J	1474987	Pyruvate dehydrogenase kinase, isoenzyme 4	PDK4	Hs.8364	0.432809	0.120483	0.29354
	J	1635122	RAB38, member RAS oncogene family	RAB38	Hs.108923	0.32596	0.0979587	0.165475
	J	613310	RAB3B, member RAS oncogene family	RAB3B	Hs.123072	0.29228	0.0984073	0.338926
	J	854633	ribosomal protein S6	RPS6	Hs.350166	0.387454	0.143959	0.38116
	J	810813	S100 calcium binding protein A2	S100A2	Hs.38991	0.178664	0.358269	0.103267
	J	2915294	S100 calcium binding protein A6 (calcyclin)	S100A6	Hs.275243	0.226335	0.195029	0.263139
	J	562729	S100 calcium binding protein A8 (calgranulin A)	S100A8	Hs.100000	0.0832589	0.011505	0.0985051
	J	1459376	S100 calcium binding protein A9 (calgranulin B)	S100A9	Hs.112405	0.141208	0.0550927	0.0981437
	J	135221	S100 calcium binding protein P	S100P	Hs.2962	0.444149	0.455382	0.476191
	J	2477598	secretory leukocyte protease inhibitor (antileukoproteinase)	SLPI	Hs.251754	0.112587	0.051932	0.132643
	J	2741997	serine (or cysteine) proteinase inhibitor, clade B (ovalbumin), member 13	SERPINB13	Hs.241407	0.459717	0.456349	0.50267
	J	70692	serine (or cysteine) proteinase inhibitor, clade B (ovalbumin), member 2	SERPINB2	Hs.75716	0.26305	0.177028	0.312372
	J	2499237	serine (or cysteine) proteinase inhibitor, clade B (ovalbumin), member 5	SERPINB5	Hs.55279	0.161867	0.407508	0.118127
	J	1509935	serine (or cysteine) proteinase inhibitor, clade B (ovalbumin), member 7	SERPINB7	Hs.138202	0.137816	0.0884973	0.33977
	J	2562939	serine (or cysteine) proteinase inhibitor, clade F (alpha-2 antiplasmin, pigment epithelium derived factor), member 1	SERPINF1	Hs.173594	0.485479	0.101373	0.462137
	J	823590	sialyltransferase	STHM	Hs.288215	0.42641	0.220386	0.297135
	J	2448791	small proline-rich protein 1A	SPRR1A	Hs.46320	0.241762	0.034023	0.236364
	J	813614	small proline-rich protein 1B (cornifin)	SPRR1B	Hs.1076	0.100538	0.02244	0.118522
	J	2449975	small proline-rich protein 3	SPRR3	Hs.139322	0.343687	0.209609	0.492571
	J	207358	solute carrier family 2 (facilitated glucose transporter), member 1	SLC2A1	Hs.169902	0.251597	0.217026	0.302106
	J	359835	spermidine/spermine N1-acetyltransferase	SAT	Hs.28491	0.320735	0.245147	0.194458
	J	204755	splicing factor, arginine/serine-rich 11	SFRS11	Hs.11482	0.120498	0.374767	0.173348
	J	2027515	stratifin	SFN	Hs.184510	0.229934	0.387957	0.434453
	J	1474955	TAF15 RNA polymerase II, TATA box binding protein (TBP)-associated factor, 68 kD	TAF15	Hs.66772	0.214243	0.212056	0.265678
	J	52339	Tetraspanin 5	TM4SF9	Hs.8037	0.45341	0.278007	0.463472
	J	205185	thrombomodulin	THBD	Hs.2030	0.340198	0.286943	0.348611
	J	1435747	transcription factor 20 (AR1)	TCF20	Hs.201668	0.312101	0.181747	0.27107
	J	377275	tripartite motif-containing 29	TRIM29	Hs.82237	0.449993	0.0799004	0.214331
	J	203132	tumor necrosis factor (ligand) superfamily, member 10	TNFSF10	Hs.83429	0.237306	0.0754509	0.27587
	J	2508563	tumor necrosis factor, alpha-induced protein 3	TNFAIP3	Hs.211600	0.385951	0.261162	0.426457
	J	2488854	tumor protein 63 kDa with strong homology to p53	TP63	Hs.137569	0.280012	0.245853	0.114851
	J	1554523	UDP glycosyltransferase 1 family, polypeptide A9	UGT1A9	Hs.278896	0.439166	0.216995	0.459674
	J	2180469	uroplakin 1A	UPK1A	Hs.159309	0.18473	0.0559553	0.139881
	J	260303	v-ets erythroblastosis virus E26 oncogene homolog 2 (avian)	ETS2	Hs.85146	0.357626	0.378278	0.347111
	J	855079	zinc finger protein 185 (LIM domain)	ZNF185	Hs.16622	0.464319	0.308137	0.353167
	K	784028	Acid phosphatase 6, lysophosphatidic	ACP6	Hs.295953	2.21603	1.4504	2.02066
	K	754415	Amyotrophic lateral sclerosis 2 (juvenile) chromosome region, candidate 19	ALS2CR19	Hs.26981	2.42751	1.97201	2.56806
	K	841287	glyceronephosphate O-acyltransferase	GNPAT	Hs.12482	2.45777	1.29579	2.03548
	K	754588	chromosome 3 open reading frame 26	C3orf26	Hs.39504	2.04962	1.87417	2.0385
	K	2436473	integrin beta 3 binding protein (beta3-endonexin)	ITGB3BP	Hs.82084	3.6096	1.96832	2.74365
	K	416945	Kelch-like 23 (Drosophila)	KLHL23	Hs.18724	2.04083	1.61863	2.02113
	K	811097	nucleolar protein family A, member 2 (H/ACA small nucleolar RNPs)	NOLA2	Hs.23990	2.22233	1.89353	2.75863
	K	2245891	PC4 and SFRS1 interacting protein 2	PSIP2	Hs.82110	2.71166	1.90893	2.1081
	K	77915	phospholipase A2, group IIA (platelets, synovial fluid)	PLA2G2A	Hs.76422	2.01628	1.73115	2.04238
	K	758332	SHC SH2-domain binding protein 1	SHCBP1	Hs.123253	2.0005	1.73315	3.44563
	K	2062329	TTK protein kinase	TTK	Hs.169840	2.03825	1.25901	2.58288
	L	2012021	2'-5'-oligoadenylate synthetase 3 (100 kD)	OAS3	Hs.56009	2.16482	1.26025	1.18835
	L	768377	activity-dependent neuroprotector	ADNP	Hs.3657	2.01605	1.09851	0.759151
	L	877634	ADP-ribosylation-like factor 6 interacting protein 6	ARL6IP6	Hs.167073	2.74227	1.59618	1.7309
	L	2435471	aldehyde dehydrogenase 6 family, member A1	ALDH6A1	Hs.293970	4.73105	1.41158	1.26303
	L	244277	Ankyrin repeat domain 40	ANKRD40	Hs.351247	2.28389	1.3208	1.0748
	L	1493527	asparagine synthetase	ASNS	Hs.75692	3.20308	0.798922	1.01377
	L	841217	Bardet-Biedl syndrome 2	BBS2	Hs.332633	2.29573	1.06936	0.60989
	L	141209	brain abundant, membrane attached signal protein 1	BASP1	Hs.79516	2.00129	1.1898	0.971762
	L	2266185	breast cancer 1, early onset	BRCA1	Hs.194143	2.63861	0.51264	1.13074
	L	2558248	calnexin	CANX	Hs.155560	2.56678	1.91413	1.58554
	L	487381	CDK5 regulatory subunit associated protein 2	CDK5RAP2	Hs.32360	2.09644	0.92928	0.861446
	L	814271	CGI-116 protein	CGI-116	Hs.18885	2.22171	0.926787	1.44105
	L	812244	chemokine-like factor 1	CKLF1	Hs.15159	2.12907	1.68272	1.97685
	L	796946	chondroitin sulfate proteoglycan 6 (bamacan)	CSPG6	Hs.24485	2.21308	1.66335	1.80453
	L	242706	chromosome 20 open reading frame 30	C20orf30	Hs.3576	2.02731	1.11592	1.32496
	L	809437	catenin, beta like 1	CTNNBL1	Hs.178576	2.27701	1.69359	1.76463
	L	42827	non-protein coding RNA 205	NCRNA00205	Hs.11637	2.0275	1.88905	0.76836
	L	815087	Chromosome Y open reading frame 15A	CYorf15A	Hs.171857	2.40179	0.764502	1.23299
	L	814584	cisplatin resistance related protein CRR9p	CRR9	Hs.323769	2.25226	1.98587	1.60223
	L	786194	deoxycytidine kinase	DCK	Hs.709	2.08476	1.78926	1.82328
	L	2517560	discs, large homolog 2, chapsyn-110 (Drosophila)	DLG2	Hs.215839	2.05955	1.36378	1.47963
	L	429182	dolichyl-phosphate mannosyltransferase polypeptide 1, catalytic subunit	DPM1	Hs.5085	2.27647	1.52846	1.32489
	L	198093	eukaryotic translation initiation factor 2, subunit 2 (beta, 38kD )	EIF2S2	Hs.12163	2.37077	1.65488	1.90893
	L	824479	exonuclease NEF-sp	LOC81691	Hs.177926	2.1048	1.49717	1.16595
	L	813266	four and a half LIM domains 1	FHL1	Hs.239069	2.24011	1.0666	0.913584
	L	434894	Hexose-6-phosphate dehydrogenase (glucose 1-dehydrogenase)	H6PD	Hs.285737	2.21986	0.931889	1.25055
	L	345787	highly expressed in cancer, rich in leucine heptad repeats	HEC	Hs.58169	2.16869	0.65028	1.58635
	L	1652252	high-mobility group (nonhistone chromosomal) protein 17	HMG17	Hs.181163	2.16629	1.37791	1.774
	L	1901696	chromosome 5 open reading frame 22	C5orf22	Hs.151046	2.16783	1.53698	1.15174
	L	203846	DEAH (Asp-Glu-Ala-His) box polypeptide 40	DHX40	Hs.29403	2.10579	0.884811	1.48726
	L	753252	transmembrane protein 101	TMEM101	Hs.74266	2.02744	0.746783	1.06281
	L	795606	mediator complex subunit 10	MED10	Hs.13885	2.27076	1.70893	1.13787
	L	755599	interferon induced transmembrane protein 1 (9-27)	IFITM1	Hs.146360	2.42953	0.733496	0.706307
	L	782513	interferon, alpha-inducible protein (clone IFI-6-16)	G1P3	Hs.265827	2.51365	0.713157	1.34794
	L	2460404	isocitrate dehydrogenase 3 (NAD+) beta	IDH3B	Hs.155410	2.2395	1.94462	1.79108
	L	266085	KH-type splicing regulatory protein (FUSE binding protein 2)	KHSRP	Hs.91142	2.00376	1.54517	1.4467
	L	230562	apoptotic chromatin condensation inducer 1	ACIN1	Hs.227133	2.11624	1.32204	1.59447
	L	141623	leucine aminopeptidase	LAP3	Hs.182579	2.02267	1.19975	1.54346
	L	590390	MADP-1 protein	MADP-1	Hs.43847	2.78621	1.41535	1.60838
	L	773073	MAGEF1 protein	MAGEF1	Hs.306123	2.57495	0.753803	1.23952
	L	810142	major histocompatibility complex, class I, C	HLA-C	Hs.277477	2.29628	1.44756	1.1917
	L	1604703	major histocompatibility complex, class I, F	HLA-F	Hs.110309	2.06477	0.78593	0.744796
	L	755777	MIS12 homolog (yeast)	MIS12	Hs.267194	2.32376	1.66684	1.0774
	L	590298	mitochondrial ribosomal protein L45	MRPL45	Hs.19347	2.1198	1.65933	1.01426
	L	1034724	mitochondrial ribosomal protein S36	MRPS36	Hs.41182	2.22445	1.94714	0.867689
	L	782259	MLF1 interacting protein	MLF1IP	Hs.38178	2.24305	1.85212	1.67447
	L	172721	MMS19-like (MET18 homolog, S. cerevisiae)	MMS19L	Hs.288891	2.6277	0.775805	1.36179
	L	486641	molybdenum cofactor synthesis 2	MOCS2	Hs.70565	2.18155	1.90512	0.898315
	L	1276346	neural precursor cell expressed, developmentally down-regulated 1	NEDD1	Hs.14456	2.1132	1.4598	1.1721
	L	784278	nuclear antigen Sp100	SP100	Hs.77617	2.08012	1.17925	1.63132
	L	82556	P450 (cytochrome) oxidoreductase	POR	Hs.167246	2.12898	1.3229	1.18441
	L	767277	peptidyl prolyl isomerase H (cyclophilin H)	PPIH	Hs.9880	2.039	1.85124	1.76227
	L	1636108	phosphoserine aminotransferase	PSA	Hs.286049	2.92822	0.80011	0.818714
	L	290560	polyribonucleotide nucleotidyltransferase 1	PNPT1	Hs.24170	2.28363	1.59769	1.8874
	L	2220269	POU domain, class 5, transcription factor 1	POU5F1	Hs.2860	2.05795	0.725901	1.3462
	L	121251	prostatic binding protein	PBP	Hs.80423	3.25078	1.93722	1.6838
	L	590544	proteasome (prosome, macropain) subunit, alpha type, 7	PSMA7	Hs.233952	2.40115	1.89852	1.6733
	L	1055817	protein kinase anchoring protein GKAP42	GKAP42	Hs.36752	3.24115	0.823225	1.45432
	L	281449	ring finger protein, transmembrane 1	RNFT1	Hs.30154	2.50885	1.23307	1.35919
	L	1607039	putative translation initiation factor	SUI1	Hs.150580	2.86785	0.776088	0.724177
	L	2516814	RAE1 RNA export 1 homolog (S. pombe)	RAE1	Hs.196209	2.49212	1.82688	1.2938
	L	2464519	replication factor C (activator 1) 1 (145kD)	RFC1	Hs.166563	2.57859	0.976123	1.39199
	L	1610448	ribophorin II	RPN2	Hs.75722	2.72262	1.76559	1.23841
	L	590120	roundabout homolog 4, magic roundabout (Drosophila)	ROBO4	Hs.111518	2.09007	1.34838	1.43402
	L	841260	scotin	SCOTIN	Hs.24220	2.27394	1.24722	1.66927
	L	845609	SEC11-like 3 (S. cerevisiae)	SEC11L3	Hs.68644	2.17412	0.868176	1.33933
	L	810408	serologically defined breast cancer antigen 84	SDBCAG84	Hs.169992	2.1422	1.44036	1.23213
	L	753378	signal peptidase complex subunit 3 homolog (S. cerevisiae)	SPCS3	Hs.42194	2.14038	1.31788	1.17899
	L	840691	signal transducer and activator of transcription 1, 91kD	STAT1	Hs.21486	3.79665	1.5165	1.53831
	L	364873	coiled-coil domain containing 104	CCDC104	Hs.23128	2.37933	1.09608	1.42646
	L	753860	solute carrier family 25, member 13 (citrin)	SLC25A13	Hs.9599	2.95511	1.97565	1.83957
	L	31866	splicing factor 3a, subunit 3, 60kD	SF3A3	Hs.77897	2.0527	1.30595	0.898044
	L	27801	stress 70 protein chaperone, microsome-associated, 60kD	STCH	Hs.352341	2.2221	1.23589	1.91754
	L	950473	SWI/SNF related, matrix associated, actin dependent regulator of chromatin, subfamily e, member 1	SMARCE1	Hs.332848	2.22664	1.5251	1.22309
	L	810948	thyroid hormone receptor-associated protein, 240 kDa subunit	TRAP240	Hs.11861	2.06129	1.2306	0.962389
	L	756627	transmembrane 9 superfamily protein member 4	TM9SF4	Hs.79305	2.00851	0.83121	0.927118
	L	2312170	tubulin-specific chaperone d	TBCD	Hs.12570	2.02537	1.40379	1.0205
	L	786083	ubiquitin-conjugating enzyme E2 variant 2	UBE2V2	Hs.79300	2.03907	1.77914	1.5813
	L	796640	VAMP (vesicle-associated membrane protein)-associated protein B and C	VAPB	Hs.182625	2.06275	1.99136	0.962542
	L	757404	von Hippel-Lindau binding protein 1	VBP1	Hs.198307	2.01594	1.90062	1.8094
	L	768453	WD repeat domain 68	HAN11	Hs.50740	2.01236	1.95524	1.28761
	L	725968	X-box binding protein 1	XBP1	Hs.149923	2.07486	1.78024	0.855751
	L	2383277	X-ray repair complementing defective repair in Chinese hamster cells 4	XRCC4	Hs.150930	2.00327	1.27805	1.26429
	L	2563010	zinc finger and BTB domain containing 25	ZBTB25	Hs.164347	2.01261	0.803356	1.35468
	L	1635836	zinc finger RNA binding protein	ZFR	Hs.173518	2.38357	1.47987	1.16607
	M	2562073	26S proteasome-associated pad1 homolog	POH1	Hs.178761	1.7521	1.75277	2.94011
	M	395625	transmembrane protein 111	TMEM111	Hs.283714	1.13848	1.08987	2.10541
	M	1033363	3-hydroxy-3-methylglutaryl-Coenzyme A synthase 1 (soluble)	HMGCS1	Hs.77910	1.0685	1.44152	3.06561
	M	42070	5' nucleotidase (CD73)	NT5	Hs.153952	0.748135	1.20345	3.08106
	M	770879	8D6 antigen	8D6A	Hs.106196	1.6305	1.31642	2.07735
	M	757428	adaptor-related protein complex 1, sigma 2 subunit	AP1S2	Hs.40368	1.21373	0.86973	3.67454
	M	2466352	AHA1, activator of heat shock 90kDa protein ATPase homolog 1 (yeast)	AHSA1	Hs.204041	1.05297	1.44563	2.59926
	M	435948	aldo-keto reductase family 1, member B1 (aldose reductase)	AKR1B1	Hs.75313	1.09359	1.17534	3.8805
	M	868004	ATPase, (Na+)/K+ transporting, beta 4 polypeptide	ATP1B4	Hs.258802	1.53994	1.12299	2.6464
	M	767798	ATX1 antioxidant protein 1 homolog (yeast)	ATOX1	Hs.279910	1.25272	1.60674	2.32909
	M	1607765	BCL2/adenovirus E1B 19kD interacting protein 1	BNIP1	Hs.77572	1.1697	0.926692	4.69739
	M	1636251	BCL2-associated athanogene	BAG1	Hs.41714	0.679602	0.913947	2.61679
	M	191904	BUB3 budding uninhibited by benzimidazoles 3 homolog (yeast)	BUB3	Hs.40323	1.48712	1.51336	2.46579
	M	767983	Cancer susceptibility candidate 4	CASC4	Hs.323966	1.44088	1.34539	2.60379
	M	173228	CD63 antigen (melanoma 1 antigen)	CD63	Hs.76294	1.31869	1.13019	2.28494
	M	1629917	cerebral endothelial cell adhesion molecule 1	CEECAM1	Hs.23954	1.74618	0.653099	2.71207
	M	745495	Chromodomain helicase DNA binding protein 1-like	CHD1L	Hs.14570	1.28047	1.58514	2.03614
	M	753940	chromosome 12 open reading frame 11	C12orf11	Hs.22595	1.17679	1.24541	2.04724
	M	513200	ribosomal L24 domain containing 1	RSL24D1	Hs.284162	1.52319	0.863959	2.0894
	M	814222	Chromosome 18 open reading frame 10	C18orf10	Hs.22981	1.49234	1.98729	2.33419
	M	731031	CCZ1 vacuolar protein trafficking and biogenesis associated homolog (S. cerevisiae)	CCZ1	Hs.289112	1.52692	0.82845	2.23313
	M	1631853	Chromosome 7 open reading frame 30	C7orf30	Hs.87385	1.51501	1.98399	2.14457
	M	84880	coenzyme Q6 homolog (yeast)	COQ6	Hs.12239	1.50793	1.01794	2.13517
	M	811606	coiled-coil-helix-coiled-coil-helix domain containing 2	CHCHD2	Hs.180859	1.75767	1.6896	2.33137
	M	814455	COMM domain containing 8	COMMD8	Hs.23956	1.4452	1.27539	2.44916
	M	898092	connective tissue growth factor	CTGF	Hs.75511	0.822427	1.73771	3.2553
	M	2559469	COP9 constitutive photomorphogenic homolog subunit 5 (Arabidopsis)	COPS5	Hs.198767	1.19004	1.0544	2.20091
	M	809858	COP9 constitutive photomorphogenic homolog subunit 7A (Arabidopsis)	COPS7A	Hs.3758	1.33855	0.831836	2.01818
	M	1033708	crystallin, gamma A	CRYGA	Hs.122566	1.71173	1.56665	2.03565
	M	141845	cysteine-rich motor neuron 1	CRIM1	Hs.19280	1.36143	1.77584	2.09782
	M	1323448	cysteine-rich protein 1 (intestinal)	CRIP1	Hs.17409	0.918567	1.09145	3.28456
	M	250519	DEAD (Asp-Glu-Ala-Asp) box polypeptide 46	DDX46	Hs.17585	1.29128	1.70259	2.0097
	M	609929	DEAD (Asp-Glu-Ala-Asp) box polypeptide 47	DDX47	Hs.284288	1.24785	1.37939	2.32597
	M	743268	DEAD (Asp-Glu-Ala-Asp) box polypeptide 54	DDX54	Hs.70582	1.72111	1.09936	2.01784
	M	300276	dehydrogenase/reductase (SDR family) member 8	DHRS8	Hs.12150	1.08731	0.86306	2.09555
	M	2457916	DnaJ (Hsp40) homolog, subfamily C, member 8	DNAJC8	Hs.74711	1.52125	1.19057	2.29772
	M	487348	dynamin 1-like	DNM1L	Hs.180628	0.936382	1.11374	2.12995
	M	251351	early development regulator 1 (polyhomeotic 1 homolog)	EDR1	Hs.305985	1.64506	0.839535	2.01531
	M	795229	EF-hand domain (C-terminal) containing 1	EFHC1	Hs.121073	1.03943	1.48204	2.54697
	M	44387	elongation of very long chain fatty acids (FEN1/Elo2, SUR4/Elo3, yeast)-like 2	ELOVL2	Hs.246107	0.977286	1.17701	2.13367
	M	1589468	epithelial membrane protein 1	EMP1	Hs.79368	0.950418	1.92574	2.35378
	M	142586	EPS8-like 1	EPS8L1	Hs.28907	1.26453	1.72002	2.12833
	M	561918	Eukaryotic translation initiation factor 2B, subunit 4 delta, 67kDa	EIF2B4	Hs.169474	1.44916	1.56415	2.07461
	M	825077	eukaryotic translation initiation factor 4E-like 3	EIF4EL3	Hs.19122	0.842633	1.50664	2.06598
	M	782385	exostoses (multiple)-like 3	EXTL3	Hs.9018	1.73594	1.07149	2.0037
	M	74566	exportin 1 (CRM1 homolog, yeast)	XPO1	Hs.79090	1.62995	1.83595	2.02036
	M	744044	Family with sequence similarity 19 (chemokine (C-C motif)-like), member A5	FAM19A5	Hs.22241	1.13949	1.09272	2.7061
	M	1542046	FERM and PDZ domain containing 1	FRMPD1	Hs.163990	1.5431	1.892	2.11636
	M	42893	FSHD region gene 1	FRG1	Hs.203772	1.69698	1.77001	2.42373
	M	1556433	GRO3 oncogene	GRO3	Hs.89690	1.11504	0.653336	2.2679
	M	1636447	guanine nucleotide binding protein 11	GNG11	Hs.83381	1.2715	1.05845	2.23745
	M	781341	heat shock 10kD protein 1 (chaperonin 10)	HSPE1	Hs.1197	1.02744	1.66003	2.14695
	M	2565316	heat shock 60kD protein 1 (chaperonin)	HSPD1	Hs.79037	1.0531	1.95491	2.37371
	M	244974	Hect (homologous to the E6-AP (UBE3A) carboxyl terminus) domain and RCC1 (CHC1)-like domain (RLD) 1	HERC1	Hs.111222	1.71138	1.64292	2.3007
	M	239611	hemoglobin, epsilon 1	HBE1	Hs.117848	0.834104	0.634213	2.22882
	M	345833	heterogeneous nuclear ribonucleoprotein A/B	HNRPAB	Hs.81361	1.82258	1.9312	2.00355
	M	256515	Heterogeneous nuclear ribonucleoprotein L-like	HNRPLL	Hs.91684	1.53783	1.76132	2.46025
	M	1588924	HHGP protein	HHGP	Hs.22835	1.06815	0.718278	2.13317
	M	502891	chromosome 4 open reading frame 43	C4orf43	Hs.267446	1.69	1.32401	2.09974
	M	200307	chromosome 16 open reading frame 63	C16orf63	Hs.350424	1.35639	1.17689	2.55236
	M	772913	ring finger protein 145	RNF145	Hs.349306	1.32086	1.49662	2.10517
	M	824237	coiled-coil domain containing 72	CCDC72	Hs.171774	1.6825	1.58178	2.28306
	M	151371	inositol polyphosphate phosphatase-like 1	INPPL1	Hs.75339	1.15591	1.03147	2.3513
	M	549933	interleukin 8	IL8	Hs.624	0.833374	0.813211	5.17125
	M	770066	non-SMC condensin II complex, subunit D3	NCAPD3	Hs.13421	1.37043	1.95283	2.65172
	M	2296063	KIAA0528 gene product	KIAA0528	Hs.30656	1.63914	1.41947	2.78812
	M	344648	Kruppel-like factor 2 (lung)	KLF2	Hs.107740	1.70465	1.83655	2.24363
	M	461336	LAG1 longevity assurance homolog 2 (S. cerevisiae)	LASS2	Hs.285976	1.95931	1.82427	5.09749
	M	595761	Lsm3 protein	LSM3	Hs.111632	1.72884	1.96673	2.74738
	M	704760	MADS box transcription enhancer factor 2, polypeptide B (myocyte enhancer factor 2B)	MEF2B	Hs.78881	1.68835	0.778343	2.14388
	M	1505360	melanoma antigen, family A, 2	MAGEA2	Hs.36980	0.794421	0.946261	2.44939
	M	142184	membrane metallo-endopeptidase (neutral endopeptidase, enkephalinase, CALLA, CD10)	MME	Hs.1298	1.52296	1.17809	2.0275
	M	824122	mitochondrial ribosomal protein L1	MRPL1	Hs.283693	1.09782	1.93775	2.09993
	M	809517	mitochondrial ribosomal protein L21	MRPL21	Hs.351416	1.81199	0.54837	2.62875
	M	771173	mitochondrial ribosomal protein S21	MRPS21	Hs.81281	1.10787	0.814238	2.43256
	M	811770	mitochondrial ribosomal protein S24	MRPS24	Hs.284286	1.82499	1.80297	2.53285
	M	246041	mitochondrial ribosomal protein S35	MRPS35	Hs.10724	1.46631	1.20079	2.02037
	M	813387	NAD(P)H dehydrogenase, quinone 1	NQO1	Hs.80706	0.809418	1.91184	2.43201
	M	561779	NADH dehydrogenase (ubiquinone) 1 alpha subcomplex, 6 (14kD, B14)	NDUFA6	Hs.274416	1.69135	1.63151	2.0403
	M	1469385	nipsnap homolog 3A (C. elegans)	NIPSNAP3A	Hs.24608	1.26188	1.55285	2.01919
	M	704532	N-myc (and STAT) interactor	NMI	Hs.54483	1.21701	1.54079	2.2551
	M	1492304	nucleolar protein 5A (56kD with KKE/D repeat)	NOL5A	Hs.296585	1.85427	1.28686	2.5198
	M	770704	nucleolin	NCL	Hs.79110	1.41194	1.97802	2.24534
	M	2568563	peroxiredoxin 1	PRDX1	Hs.180909	0.543823	1.37322	2.75942
	M	490959	PHD finger protein 17	PHF17	Hs.238246	1.6646	0.998865	2.06469
	M	486567	phosducin-like 3	PDCL3	Hs.94576	1.43386	1.86816	2.0955
	M	293950	phosphatidylinositol-4-phosphate 5-kinase, type I, alpha	PIP5K1A	Hs.149255	1.60851	1.59602	2.50807
	M	324815	phospholipase C, beta 4	PLCB4	Hs.151408	1.50892	1.896	2.01165
	M	813410	polymerase (RNA) II (DNA directed) polypeptide K (7.0kD)	POLR2K	Hs.351475	1.81345	1.72	2.08263
	M	781050	prefoldin 5	PFDN5	Hs.288856	1.0641	1.2053	2.18602
	M	842973	proliferation-associated 2G4, 38kD	PA2G4	Hs.343258	1.1898	1.9803	2.1944
	M	767049	proteasome (prosome, macropain) 26S subunit, ATPase, 6	PSMC6	Hs.79357	1.22979	1.69853	2.76329
	M	768324	proteasome (prosome, macropain) 26S subunit, non-ATPase, 6	PSMD6	Hs.23488	0.895832	1.59685	2.08729
	M	259902	PTX1 protein	PTX1	Hs.26813	1.20083	0.54837	2.72262
	M	293859	Putative prostate cancer tumor suppressor	N33	Hs.71119	1.11861	1.05209	2.10668
	M	502664	Ras-induced senescence 1	RIS1	Hs.35861	0.98904	1.10089	2.49461
	M	767753	regulatory factor X, 5 (influences HLA class II expression)	RFX5	Hs.166891	1.52819	1.41703	2.64646
	M	810506	serine/threonine kinase 3 (STE20 homolog, yeast)	STK3	Hs.166684	1.50189	0.87409	2.00842
	M	852913	small nuclear ribonucleoprotein polypeptide F	SNRPF	Hs.105465	1.89093	1.95058	2.27692
	M	985692	small nuclear ribonucleoprotein polypeptide N	SNRPN	Hs.48375	1.11874	0.885557	3.15328
	M	565235	spermine synthase	SMS	Hs.89718	1.00253	1.9051	2.17061
	M	432564	splicing factor 3b, subunit 4, 49kD	SF3B4	Hs.25797	1.04313	1.90169	3.29947
	M	813698	sprouty homolog 2 (Drosophila)	SPRY2	Hs.18676	0.951258	1.18694	2.04277
	M	567265	SRB7 suppressor of RNA polymerase B homolog (yeast)	SURB7	Hs.286145	1.11684	0.659231	2.20475
	M	50772	STARD3 N-terminal like	STARD3NL	Hs.13467	1.39261	1.96495	2.12433
	M	178805	Sulfiredoxin 1 homolog (S. cerevisiae)	SRXN1	Hs.135056	0.714645	0.880144	2.84447
	M	47518	SUMO-1 activating enzyme subunit 2	UBA2	Hs.4311	1.65815	1.66307	2.0205
	M	950489	superoxide dismutase 1, soluble (amyotrophic lateral sclerosis 1 (adult))	SOD1	Hs.75428	0.917015	1.73419	2.32806
	M	789376	thioredoxin reductase 1	TXNRD1	Hs.13046	1.22417	1.7718	5.21988
	M	767315	thyroid hormone receptor-associated protein, 95-kD subunit	TRAP95	Hs.31659	1.37064	1.66459	2.07701
	M	726086	tissue factor pathway inhibitor 2	TFPI2	Hs.295944	1.32127	1.29798	2.15108
	M	347373	transcription elongation factor B (SIII), polypeptide 1 (15kD, elongin C)	TCEB1	Hs.184693	1.6051	1.72995	2.3581
	M	626208	Trans-golgi network protein 2	TGOLN2	Hs.110771	1.58891	1.83718	2.44376
	M	878316	translocase of inner mitochondrial membrane 10 homolog (yeast)	TIMM10	Hs.6820	1.30027	1.4777	2.53479
	M	853157	tryptophanyl-tRNA synthetase	WARS	Hs.82030	1.57385	1.08508	3.68755
	M	204545	tumor endothelial marker 8	TEM8	Hs.8966	0.967502	1.00082	2.40991
	M	878833	ubiquitin carboxyl-terminal esterase L1 (ubiquitin thiolesterase)	UCHL1	Hs.76118	1.356	1.62391	2.56811
	M	812196	UDP-glucose ceramide glucosyltransferase	UGCG	Hs.152601	1.40132	1.98379	2.29935
	M	884822	unactive progesterone receptor, 23 kD	P23	Hs.278270	1.50501	1.50637	2.36139
	M	824792	glyoxylate reductase 1 homolog (Arabidopsis)	GLYR1	Hs.8750	0.843103	0.595074	3.0366
	M	840584	uncharacterized hematopoietic stem/progenitor cells protein MDS027	MDS027	Hs.273369	1.06625	0.86632	2.01373
	M	280699	upregulated in colorectal cancer gene 1	UCC1	Hs.46721	0.835514	0.675374	2.37178
	M	344243	uridine monophosphate kinase	UMPK	Hs.75939	1.57559	1.47689	2.02819
	M	840511	vimentin	VIM	Hs.297753	0.492377	0.638087	2.25324
	M	2011308	WD repeats and SOF1 domain containing	WDSOF1	Hs.273344	1.16817	1.98094	2.07621
	M	1049185	XAGE-1 protein	XAGE-1	Hs.112208	0.861984	0.636868	9.41851
	N	130243	transmembrane protein 40	TMEM40	Hs.16740	0.695252	0.786871	0.371126
	N	1410444	amphiregulin (schwannoma-derived growth factor)	AREG	Hs.270833	0.866771	0.507833	0.36054
	N	24958	Angiomotin like 1	AMOTL1	Hs.17110	0.896365	1.02722	0.444424
	N	132373	basonuclin	BNC	Hs.64025	0.590186	0.731083	0.43339
	N	251019	cadherin 1, type 1, E-cadherin (epithelial)	CDH1	Hs.194657	0.543198	0.939042	0.241974
	N	85409	cellular repressor of E1A-stimulated genes	CREG	Hs.5710	0.953741	0.826735	0.466755
	N	768292	chromosome 9 open reading frame 3	C9orf3	Hs.18075	0.701451	1.15734	0.455462
	N	811899	coagulation factor II (thrombin) receptor-like 1	F2RL1	Hs.154299	1.07135	1.87961	0.445694
	N	810728	dermokine	ZD52F10	Hs.32343	0.997924	0.824896	0.345707
	N	841415	epithelial protein lost in neoplasm beta	EPLIN	Hs.10706	0.593022	0.591013	0.423993
	N	214990	gelsolin (amyloidosis, Finnish type)	GSN	Hs.290070	0.828885	1.07609	0.190498
	N	2273445	growth hormone releasing hormone	GHRH	Hs.37023	0.877274	0.797912	0.466716
	N	295923	ubiquitin-fold modifier 1	UFM1	Hs.5862	1.02449	0.523925	0.493238
	N	250678	epithelial splicing regulatory protein 1	ESRP1	Hs.24743	0.936001	0.583302	0.305928
	N	49594	sorting nexin 29	SNX29	Hs.194478	0.536124	0.669864	0.407896
	N	1704155	immediate early response 5	IER5	Hs.15725	0.531994	0.716739	0.469815
	N	68605	insulin-like growth factor binding protein 7	IGFBP7	Hs.119206	1.03271	1.12027	0.278596
	N	811096	integrin, beta 4	ITGB4	Hs.85266	0.8785	1.32821	0.367515
	N	1946517	janus kinase and microtubule interacting protein 2	JAKMIP2	Hs.43107	0.505747	1.13715	0.451791
	N	810446	KIAA1522 protein	KIAA1522	Hs.322735	0.709993	0.685339	0.309178
	N	362059	laminin, alpha 3 (nicein (150kD), kalinin (165kD), BM600 (150kD), epilegrin)	LAMA3	Hs.83450	0.60456	0.593898	0.370451
	N	811000	lectin, galactoside-binding, soluble, 3 binding protein	LGALS3BP	Hs.79339	0.825333	1.34437	0.414639
	N	141192	Leman coiled-coil protein	LCCP	Hs.92186	0.840056	1.23569	0.405241
	N	813730	mal, T-cell differentiation protein 2	MAL2	Hs.76550	1.00549	1.33981	0.171038
	N	781057	neuroblastoma RAS viral (v-ras) oncogene homolog	NRAS	Hs.260523	0.896643	0.544308	0.490432
	N	309893	nuclear receptor subfamily 4, group A, member 1	NR4A1	Hs.1119	0.585086	1.27506	0.13007
	N	80226	nucleoredoxin 1	NXN	Hs.193361	0.704461	0.607661	0.495501
	N	2506776	peroxiredoxin 2	PRDX2	Hs.146354	1.04525	1.53494	0.309564
	N	33949	phosphoribosyl pyrophosphate synthetase-associated protein 1	PRPSAP1	Hs.77498	0.634958	0.520422	0.342319
	N	812048	prion protein (p27-30) (Creutzfeld-Jakob disease, Gerstmann-Strausler-Scheinker syndrome, fatal familial insomnia)	PRNP	Hs.74621	0.557551	0.575071	0.411657
	N	859359	quinone oxidoreductase homolog	PIG3	Hs.50649	0.802828	0.924656	0.46856
	N	897158	ras homolog gene family, member A	ARHA	Hs.77273	0.940672	1.02248	0.299573
	N	2490482	ribosomal protein L23	RPL23	Hs.234518	0.907272	1.38093	0.495762
	N	161456	ribosomal protein S10	RPS10	Hs.76230	0.538869	0.724752	0.325072
	N	868308	ribosomal protein S23	RPS23	Hs.3463	1.23897	0.965588	0.470308
	N	83011	ribosomal protein S4, Y-linked	RPS4Y	Hs.180911	1.20734	1.34171	0.339924
	N	824025	secretory carrier membrane protein 1	SCAMP1	Hs.31218	1.15178	1.00818	0.467728
	N	814378	serine protease inhibitor, Kunitz type, 2	SPINT2	Hs.31439	0.566424	0.645341	0.371705
	N	773137	serine/threonine kinase 24 (STE20 homolog, yeast)	STK24	Hs.168913	0.829917	0.843043	0.48284
	N	2248368	serum amyloid A2	SAA2	Hs.336462	0.521002	0.794601	0.322297
	N	2807188	Spondin 2, extracellular matrix protein	SPON2	Hs.306919	0.925666	1.14404	0.404572
	N	377282	stearoyl-CoA desaturase (delta-9-desaturase)	SCD	Hs.119597	0.732216	1.03276	0.492148
	N	770866	Tumor differentially expressed 2-like	TDE2L	Hs.8254	0.949557	0.936037	0.448727
	N	2316338	tumor protein, translationally-controlled 1	TPT1	Hs.374596	0.791339	0.668107	0.266365
	N	36367	UL16 binding protein 2	ULBP2	Hs.250618	0.525511	0.606904	0.439563
	N	80715	vesicle-associated membrane protein 8 (endobrevin)	VAMP8	Hs.172684	0.835564	1.38271	0.364164
	O	204257	a disintegrin and metalloproteinase domain 9 (meltrin gamma)	ADAM9	Hs.2442	0.44884	0.744154	0.968759
	O	1469115	adaptor-related protein complex 2, alpha 2 subunit	AP2A2	Hs.19121	0.382715	0.919416	0.869083
	O	897793	adenylate cyclase 3	ADCY3	Hs.188402	0.315729	1.57822	0.622285
	O	208718	annexin A1	ANXA1	Hs.78225	0.424952	1.01154	1.03015
	O	768316	chromosome condensation 1-like	CHC1L	Hs.27007	0.435123	0.598241	0.84068
	O	853938	dynein, cytoplasmic, light polypeptide	DNCL1	Hs.5120	0.477316	0.752881	1.17363
	O	161992	eukaryotic translation elongation factor 1 alpha 1	EEF1A1	Hs.181165	0.344879	0.533101	0.630193
	O	810441	fer-1-like 3, myoferlin (C. elegans)	FER1L3	Hs.234680	0.426861	0.555396	0.647154
	O	796152	FERM domain containing 6	C14orf31	Hs.250705	0.430914	0.816462	0.864914
	O	251591	FOS-like antigen 1	FOSL1	Hs.283565	0.465866	0.764246	0.500021
	O	433256	gene near HD on 4p16.3 with homology to hypothetical S. pombe gene	RES4-25	Hs.117487	0.489276	0.838445	0.66432
	O	884719	heat shock 70kD protein 8	HSPA8	Hs.180414	0.187305	1.37028	1.50267
	O	325117	hypoxia-inducible factor 1, alpha subunit (basic helix-loop-helix transcription factor)	HIF1A	Hs.197540	0.429605	0.561459	0.591316
	O	260035	interferon regulatory factor 5	IRF5	Hs.334450	0.48384	1.2764	0.834768
	O	767202	latent transforming growth factor beta binding protein 2	LTBP2	Hs.83337	0.452099	0.734564	1.31415
	O	447509	major histocompatibility complex, class II, DO alpha	HLA-DOA	Hs.351874	0.310642	0.611492	0.930091
	O	840865	myristoylated alanine-rich protein kinase C substrate	MARCKS	Hs.75607	0.361769	0.563848	0.926974
	O	503671	Myristoylated alanine-rich protein kinase C substrate	MARCKS	Hs.330716	0.459431	0.628656	0.689388
	O	898305	neuroblastoma, suppression of tumorigenicity 1	NBL1	Hs.76307	0.498275	1.40496	0.517193
	O	878525	nuclear localization signal deleted in velocardiofacial syndrome	NLVCF	Hs.19500	0.378031	1.08722	1.47608
	O	1928922	phosphodiesterase 5A, cGMP-specific	PDE5A	Hs.139271	0.424552	0.771383	0.854553
	O	1568391	plastin 3 (T isoform)	PLS3	Hs.4114	0.373986	0.688907	0.599165
	O	810092	pleckstrin homology, Sec7 and coiled/coil domains 2 (cytohesin-2)	PSCD2	Hs.303091	0.451945	0.88902	0.634555
	O	342543	protein kinase, cAMP-dependent, catalytic, alpha	PRKACA	Hs.77271	0.450589	0.514429	0.871227
	O	768370	ras homolog gene family, member B	RHOB	Hs.204354	0.465834	0.676869	0.665396
	O	2322367	reticulon 4	RTN4	Hs.65450	0.4457	0.839023	1.49955
	O	51022	sialyltransferase 8B (alpha-2, 8-sialytransferase)	SIAT8B	Hs.247841	0.275486	0.673555	1.07314
	O	795730	signal transduction protein (SH3 containing)	EFS2	Hs.24587	0.425467	0.653613	0.59524
	O	1570420	small inducible cytokine A1, I-309	SCYA1	Hs.72918	0.370233	0.754358	0.574594
	O	838155	stearoyl-CoA desaturase 5	SCD5	Hs.247474	0.410456	0.510236	0.548829
	O	590759	sterol-C4-methyl oxidase-like	SC4MOL	Hs.239926	0.495041	0.8872	0.578464
	O	868368	thymosin, beta 4, X chromosome	TMSB4X	Hs.75968	0.24302	0.553328	0.593117
	O	280758	thymosin, beta 4, Y chromosome	TMSB4Y	Hs.159201	0.253422	0.609867	0.597982
	O	509731	transmembrane 4 superfamily member 3	TM4SF3	Hs.84072	0.403869	0.520721	0.811326
	O	588559	trinucleotide repeat containing 1	TNRC1	Hs.103315	0.454154	1.51364	1.30504
	O	2134209	zinc finger protein 41	ZNF41	Hs.227767	0.205813	0.527053	0.606231
	P	110467	caveolin 2	CAV2	Hs.139851	0.471083	1.07008	0.460875
	P	204335	CD24 antigen (small cell lung carcinoma cluster 4 antigen)	CD24	Hs.286124	0.430881	0.541354	0.388564
	P	1928791	coagulation factor III (thromboplastin, tissue factor)	F3	Hs.62192	0.224056	0.848788	0.163721
	P	813645	DNA-damage-inducible transcript 4	DDIT4	Hs.111244	0.261719	0.638171	0.466648
	P	179276	fatty acid synthase	FASN	Hs.83190	0.262856	0.718079	0.200522
	P	1486082	heparin-binding growth factor binding protein	HBP17	Hs.1690	0.255039	1.42837	0.194534
	P	23771	sterile alpha motif domain containing 14	SAMD14	Hs.106890	0.44826	0.581122	0.469967
	P	510381	Kruppel-like factor 6	KLF6	Hs.285313	0.252121	0.563731	0.413323
	P	364506	Lectin, mannose-binding, 1	LMAN1	Hs.5822	0.463034	0.556808	0.413045
	P	1472735	metallothionein 1E (functional)	MT1E	Hs.74170	0.37106	0.924413	0.318126
	P	878447	protein phosphatase 1, regulatory (inhibitor) subunit 14C	PPP1R14C	Hs.192822	0.403026	0.562813	0.195951
	P	810612	S100 calcium binding protein A11 (calgizzarin)	S100A11	Hs.256290	0.313975	0.523056	0.360926
	P	814562	TATA-binding protein-binding protein	ABT1	Hs.109428	0.391515	1.46263	0.366772
