# Supplementary material for: Loss of Cytoplasmic CDK1 Predicts Poor Survival in Human Lung Cancer and Confers Chemotherapeutic Resistance
Source: PLoS One. 2011 Aug 24;6(8):e23849. doi: 10.1371/journal.pone.0023849 (PMC3161069; doi:10.1371/journal.pone.0023849)
Supplement: Table S2 — The genes involved in significantly changed GeneOntology categories in BEAS-2B, NNK-BEAS-2B and H157 compared to NHBE cells. (XLS) [file pone.0023849.s004.xls]

## Sheet: GO profiles
	Table S2
	The genes involved in significantly changed GeneOntology categories in BEAS-2B, NNK-BEAS-2B and H157 compared to NHBE cells
	A
	HYPERLINKED GO CATEGORY	GENE NAME	TOTAL GENES	OVEREXPRESSED GENES	ENRICHMENT	LOG10(p)	FALSE DISCOVERY RATE
	GO:0007067_mitosis	CCNA2	119	10	14.234	-8.99712	0
	GO:0007067_mitosis	CDC2	119	10	14.234	-8.99712	0
	GO:0007067_mitosis	CENPE	119	10	14.234	-8.99712	0
	GO:0007067_mitosis	KNSL5	119	10	14.234	-8.99712	0
	GO:0007067_mitosis	MAD2L1	119	10	14.234	-8.99712	0
	GO:0007067_mitosis	MPHOSPH1	119	10	14.234	-8.99712	0
	GO:0007067_mitosis	PTTG1	119	10	14.234	-8.99712	0
	GO:0007067_mitosis	SMC2L1	119	10	14.234	-8.99712	0
	GO:0007067_mitosis	SMC4L1	119	10	14.234	-8.99712	0
	GO:0007067_mitosis	TPX2	119	10	14.234	-8.99712	0
	GO:0000910_cytokinesis	CCNA2	121	10	13.9987	-8.92539	0
	GO:0000910_cytokinesis	CCNE2	121	10	13.9987	-8.92539	0
	GO:0000910_cytokinesis	CDC2	121	10	13.9987	-8.92539	0
	GO:0000910_cytokinesis	CENPE	121	10	13.9987	-8.92539	0
	GO:0000910_cytokinesis	KNSL5	121	10	13.9987	-8.92539	0
	GO:0000910_cytokinesis	MAD2L1	121	10	13.9987	-8.92539	0
	GO:0000910_cytokinesis	NUF2R	121	10	13.9987	-8.92539	0
	GO:0000910_cytokinesis	PTTG1	121	10	13.9987	-8.92539	0
	GO:0000910_cytokinesis	SMC2L1	121	10	13.9987	-8.92539	0
	GO:0000910_cytokinesis	SMC4L1	121	10	13.9987	-8.92539	0
	GO:0000278_mitotic_cell_cycle	CCNA2	175	11	10.647	-8.5376	0
	GO:0000278_mitotic_cell_cycle	CCNE2	175	11	10.647	-8.5376	0
	GO:0000278_mitotic_cell_cycle	CDC2	175	11	10.647	-8.5376	0
	GO:0000278_mitotic_cell_cycle	CENPE	175	11	10.647	-8.5376	0
	GO:0000278_mitotic_cell_cycle	KNSL5	175	11	10.647	-8.5376	0
	GO:0000278_mitotic_cell_cycle	MAD2L1	175	11	10.647	-8.5376	0
	GO:0000278_mitotic_cell_cycle	MPHOSPH1	175	11	10.647	-8.5376	0
	GO:0000278_mitotic_cell_cycle	PTTG1	175	11	10.647	-8.5376	0
	GO:0000278_mitotic_cell_cycle	SMC2L1	175	11	10.647	-8.5376	0
	GO:0000278_mitotic_cell_cycle	SMC4L1	175	11	10.647	-8.5376	0
	GO:0000278_mitotic_cell_cycle	TPX2	175	11	10.647	-8.5376	0
	GO:0007049_cell_cycle	CCNA2	486	15	5.22792	-7.40845	0
	GO:0007049_cell_cycle	CCNE2	486	15	5.22792	-7.40845	0
	GO:0007049_cell_cycle	CDC2	486	15	5.22792	-7.40845	0
	GO:0007049_cell_cycle	CENPE	486	15	5.22792	-7.40845	0
	GO:0007049_cell_cycle	KNSL5	486	15	5.22792	-7.40845	0
	GO:0007049_cell_cycle	MAD2L1	486	15	5.22792	-7.40845	0
	GO:0007049_cell_cycle	MCM7	486	15	5.22792	-7.40845	0
	GO:0007049_cell_cycle	MPHOSPH1	486	15	5.22792	-7.40845	0
	GO:0007049_cell_cycle	NPM1	486	15	5.22792	-7.40845	0
	GO:0007049_cell_cycle	PCNA	486	15	5.22792	-7.40845	0
	GO:0007049_cell_cycle	PFDN1	486	15	5.22792	-7.40845	0
	GO:0007049_cell_cycle	PTTG1	486	15	5.22792	-7.40845	0
	GO:0007049_cell_cycle	SMC2L1	486	15	5.22792	-7.40845	0
	GO:0007049_cell_cycle	SMC4L1	486	15	5.22792	-7.40845	0
	GO:0007049_cell_cycle	TPX2	486	15	5.22792	-7.40845	0
	GO:0000067_DNA_replication_and_chromosome_cycle	CENPE	9	4	75.2821	-6.89286	0
	GO:0000067_DNA_replication_and_chromosome_cycle	PTTG1	9	4	75.2821	-6.89286	0
	GO:0000067_DNA_replication_and_chromosome_cycle	SMC2L1	9	4	75.2821	-6.89286	0
	GO:0000067_DNA_replication_and_chromosome_cycle	SMC4L1	9	4	75.2821	-6.89286	0
	GO:0006259_DNA_metabolism	H2AFX	349	11	5.33877	-5.47278	0
	GO:0006259_DNA_metabolism	HAT1	349	11	5.33877	-5.47278	0
	GO:0006259_DNA_metabolism	MCM7	349	11	5.33877	-5.47278	0
	GO:0006259_DNA_metabolism	NASP	349	11	5.33877	-5.47278	0
	GO:0006259_DNA_metabolism	PCNA	349	11	5.33877	-5.47278	0
	GO:0006259_DNA_metabolism	PTTG1	349	11	5.33877	-5.47278	0
	GO:0006259_DNA_metabolism	RPA2	349	11	5.33877	-5.47278	0
	GO:0006259_DNA_metabolism	RRM1	349	11	5.33877	-5.47278	0
	GO:0006259_DNA_metabolism	RRM2	349	11	5.33877	-5.47278	0
	GO:0006259_DNA_metabolism	TOP2A	349	11	5.33877	-5.47278	0
	GO:0006259_DNA_metabolism	TSN	349	11	5.33877	-5.47278	0
	GO:0007059_chromosome_segregation	CENPE	40	4	16.9385	-4.0895	0
	GO:0007059_chromosome_segregation	PTTG1	40	4	16.9385	-4.0895	0
	GO:0007059_chromosome_segregation	SMC2L1	40	4	16.9385	-4.0895	0
	GO:0007059_chromosome_segregation	SMC4L1	40	4	16.9385	-4.0895	0
	GO:0007088_regulation_of_mitosis	CCNA2	26	3	19.5444	-3.34645	0.001818
	GO:0007088_regulation_of_mitosis	MAD2L1	26	3	19.5444	-3.34645	0.001818
	GO:0007088_regulation_of_mitosis	MPHOSPH1	26	3	19.5444	-3.34645	0.001818
	GO:0006260_DNA_replication	MCM7	113	5	7.49489	-3.31412	0.001667
	GO:0006260_DNA_replication	PCNA	113	5	7.49489	-3.31412	0.001667
	GO:0006260_DNA_replication	RPA2	113	5	7.49489	-3.31412	0.001667
	GO:0006260_DNA_replication	RRM1	113	5	7.49489	-3.31412	0.001667
	GO:0006260_DNA_replication	RRM2	113	5	7.49489	-3.31412	0.001667
	GO:0000075_cell_cycle_checkpoint	CCNA2	27	3	18.8205	-3.29707	0.002308
	GO:0000075_cell_cycle_checkpoint	CCNE2	27	3	18.8205	-3.29707	0.002308
	GO:0000075_cell_cycle_checkpoint	MAD2L1	27	3	18.8205	-3.29707	0.002308
	GO:0000070_mitotic_sister_chromatid_segregation	CENPE	31	3	16.3921	-3.11756	0.003529
	GO:0000070_mitotic_sister_chromatid_segregation	SMC2L1	31	3	16.3921	-3.11756	0.003529
	GO:0000070_mitotic_sister_chromatid_segregation	SMC4L1	31	3	16.3921	-3.11756	0.003529
	J
	HYPERLINKED GO CATEGORY	HYPERLINKED GENE NAME	TOTAL GENES	UNDEREXPRESSED GENES	ENRICHMENT	LOG10(p)	FALSE DISCOVERY RATE
	GO:0007398_ectoderm_development	COL17A1	50	11	21.0626	-11.7186	0
	GO:0007398_ectoderm_development	CRABP2	50	11	21.0626	-11.7186	0
	GO:0007398_ectoderm_development	DSP	50	11	21.0626	-11.7186	0
	GO:0007398_ectoderm_development	FABP5	50	11	21.0626	-11.7186	0
	GO:0007398_ectoderm_development	KRT5	50	11	21.0626	-11.7186	0
	GO:0007398_ectoderm_development	KRT6A	50	11	21.0626	-11.7186	0
	GO:0007398_ectoderm_development	KRT6B	50	11	21.0626	-11.7186	0
	GO:0007398_ectoderm_development	LAMB3	50	11	21.0626	-11.7186	0
	GO:0007398_ectoderm_development	LAMC2	50	11	21.0626	-11.7186	0
	GO:0007398_ectoderm_development	SPRR1A	50	11	21.0626	-11.7186	0
	GO:0007398_ectoderm_development	SPRR1B	50	11	21.0626	-11.7186	0
	GO:0008544_epidermis_development	COL17A1	42	9	20.5155	-9.53261	0
	GO:0008544_epidermis_development	CRABP2	42	9	20.5155	-9.53261	0
	GO:0008544_epidermis_development	DSP	42	9	20.5155	-9.53261	0
	GO:0008544_epidermis_development	FABP5	42	9	20.5155	-9.53261	0
	GO:0008544_epidermis_development	KRT5	42	9	20.5155	-9.53261	0
	GO:0008544_epidermis_development	LAMB3	42	9	20.5155	-9.53261	0
	GO:0008544_epidermis_development	LAMC2	42	9	20.5155	-9.53261	0
	GO:0008544_epidermis_development	SPRR1A	42	9	20.5155	-9.53261	0
	GO:0008544_epidermis_development	SPRR1B	42	9	20.5155	-9.53261	0
	GO:0009888_histogenesis	COL17A1	94	11	11.2035	-8.6072	0
	GO:0009888_histogenesis	CRABP2	94	11	11.2035	-8.6072	0
	GO:0009888_histogenesis	DSP	94	11	11.2035	-8.6072	0
	GO:0009888_histogenesis	FABP5	94	11	11.2035	-8.6072	0
	GO:0009888_histogenesis	KRT5	94	11	11.2035	-8.6072	0
	GO:0009888_histogenesis	KRT6A	94	11	11.2035	-8.6072	0
	GO:0009888_histogenesis	KRT6B	94	11	11.2035	-8.6072	0
	GO:0009888_histogenesis	LAMB3	94	11	11.2035	-8.6072	0
	GO:0009888_histogenesis	LAMC2	94	11	11.2035	-8.6072	0
	GO:0009888_histogenesis	SPRR1A	94	11	11.2035	-8.6072	0
	GO:0009888_histogenesis	SPRR1B	94	11	11.2035	-8.6072	0
	GO:0009887_organogenesis	COL17A1	664	20	2.88371	-5.07885	0
	GO:0009887_organogenesis	CRABP2	664	20	2.88371	-5.07885	0
	GO:0009887_organogenesis	DSP	664	20	2.88371	-5.07885	0
	GO:0009887_organogenesis	ETS2	664	20	2.88371	-5.07885	0
	GO:0009887_organogenesis	FABP5	664	20	2.88371	-5.07885	0
	GO:0009887_organogenesis	FGF11	664	20	2.88371	-5.07885	0
	GO:0009887_organogenesis	GJA1	664	20	2.88371	-5.07885	0
	GO:0009887_organogenesis	ITM2B	664	20	2.88371	-5.07885	0
	GO:0009887_organogenesis	JAG1	664	20	2.88371	-5.07885	0
	GO:0009887_organogenesis	KRT5	664	20	2.88371	-5.07885	0
	GO:0009887_organogenesis	KRT6A	664	20	2.88371	-5.07885	0
	GO:0009887_organogenesis	KRT6B	664	20	2.88371	-5.07885	0
	GO:0009887_organogenesis	LAMB3	664	20	2.88371	-5.07885	0
	GO:0009887_organogenesis	LAMC2	664	20	2.88371	-5.07885	0
	GO:0009887_organogenesis	MTSS1	664	20	2.88371	-5.07885	0
	GO:0009887_organogenesis	OSF-2	664	20	2.88371	-5.07885	0
	GO:0009887_organogenesis	S100A6	664	20	2.88371	-5.07885	0
	GO:0009887_organogenesis	SERPINF1	664	20	2.88371	-5.07885	0
	GO:0009887_organogenesis	SPRR1A	664	20	2.88371	-5.07885	0
	GO:0009887_organogenesis	SPRR1B	664	20	2.88371	-5.07885	0
	GO:0009628_response_to_abiotic_stimulus	AKR1C1	264	10	3.62648	-3.4315	0.004286
	GO:0009628_response_to_abiotic_stimulus	CYP3A4	264	10	3.62648	-3.4315	0.004286
	GO:0009628_response_to_abiotic_stimulus	GJA1	264	10	3.62648	-3.4315	0.004286
	GO:0009628_response_to_abiotic_stimulus	GJB2	264	10	3.62648	-3.4315	0.004286
	GO:0009628_response_to_abiotic_stimulus	IL1A	264	10	3.62648	-3.4315	0.004286
	GO:0009628_response_to_abiotic_stimulus	ITM2B	264	10	3.62648	-3.4315	0.004286
	GO:0009628_response_to_abiotic_stimulus	MT1L	264	10	3.62648	-3.4315	0.004286
	GO:0009628_response_to_abiotic_stimulus	NDRG1	264	10	3.62648	-3.4315	0.004286
	GO:0009628_response_to_abiotic_stimulus	PLAU	264	10	3.62648	-3.4315	0.004286
	GO:0009628_response_to_abiotic_stimulus	SERPINB13	264	10	3.62648	-3.4315	0.004286
	C
	HYPERLINKED GO CATEGORY	HYPERLINKED GENE NAME	TOTAL GENES	OVEREXPRESSED GENES	ENRICHMENT	LOG10(p)	FALSE DISCOVERY RATE
	GO:0007088_regulation_of_mitosis	BUB1	26	4	14.3142	-3.81471	0.02
	GO:0007088_regulation_of_mitosis	BUB1B	26	4	14.3142	-3.81471	0.02
	GO:0007088_regulation_of_mitosis	CENPF	26	4	14.3142	-3.81471	0.02
	GO:0007088_regulation_of_mitosis	NEK2	26	4	14.3142	-3.81471	0.02
	GO:0000279_M_phase	BUB1	148	8	5.02931	-3.77122	0.01
	GO:0000279_M_phase	BUB1B	148	8	5.02931	-3.77122	0.01
	GO:0000279_M_phase	CCNB2	148	8	5.02931	-3.77122	0.01
	GO:0000279_M_phase	CENPF	148	8	5.02931	-3.77122	0.01
	GO:0000279_M_phase	KPNA2	148	8	5.02931	-3.77122	0.01
	GO:0000279_M_phase	NEK2	148	8	5.02931	-3.77122	0.01
	GO:0000279_M_phase	RAD21	148	8	5.02931	-3.77122	0.01
	GO:0000279_M_phase	TOPK	148	8	5.02931	-3.77122	0.01
	GO:0007067_mitosis	BUB1	119	7	5.47307	-3.57789	0.006667
	GO:0007067_mitosis	BUB1B	119	7	5.47307	-3.57789	0.006667
	GO:0007067_mitosis	CCNB2	119	7	5.47307	-3.57789	0.006667
	GO:0007067_mitosis	CENPF	119	7	5.47307	-3.57789	0.006667
	GO:0007067_mitosis	NEK2	119	7	5.47307	-3.57789	0.006667
	GO:0007067_mitosis	RAD21	119	7	5.47307	-3.57789	0.006667
	GO:0007067_mitosis	TOPK	119	7	5.47307	-3.57789	0.006667
	GO:0000278_mitotic_cell_cycle	BUB1	175	8	4.25336	-3.27607	0.01
	GO:0000278_mitotic_cell_cycle	BUB1B	175	8	4.25336	-3.27607	0.01
	GO:0000278_mitotic_cell_cycle	CCNB2	175	8	4.25336	-3.27607	0.01
	GO:0000278_mitotic_cell_cycle	CENPF	175	8	4.25336	-3.27607	0.01
	GO:0000278_mitotic_cell_cycle	KPNA2	175	8	4.25336	-3.27607	0.01
	GO:0000278_mitotic_cell_cycle	NEK2	175	8	4.25336	-3.27607	0.01
	GO:0000278_mitotic_cell_cycle	RAD21	175	8	4.25336	-3.27607	0.01
	GO:0000278_mitotic_cell_cycle	TOPK	175	8	4.25336	-3.27607	0.01
	GO:0000398_nuclear_mRNA_splicing__via_spliceosome	LSM6	70	5	6.64588	-3.05762	0.01375
	GO:0000398_nuclear_mRNA_splicing__via_spliceosome	SFPQ	70	5	6.64588	-3.05762	0.01375
	GO:0000398_nuclear_mRNA_splicing__via_spliceosome	SFRS3	70	5	6.64588	-3.05762	0.01375
	GO:0000398_nuclear_mRNA_splicing__via_spliceosome	SNRPD1	70	5	6.64588	-3.05762	0.01375
	GO:0000398_nuclear_mRNA_splicing__via_spliceosome	SNRPE	70	5	6.64588	-3.05762	0.01375
	H
	HYPERLINKED GO CATEGORY	HYPERLINKED GENE NAME	TOTAL GENES	UNDEREXPRESSED GENES	ENRICHMENT	LOG10(p)	FALSE DISCOVERY RATE
	GO:0008285_negative_regulation_of_cell_proliferation	BTG1	108	4	9.06173	-3.05187	0.05
	GO:0008285_negative_regulation_of_cell_proliferation	BTG2	108	4	9.06173	-3.05187	0.05
	GO:0008285_negative_regulation_of_cell_proliferation	CDKN1A	108	4	9.06173	-3.05187	0.05
	GO:0008285_negative_regulation_of_cell_proliferation	KLF4	108	4	9.06173	-3.05187	0.05
