# Supplementary material for: Loss of Cytoplasmic CDK1 Predicts Poor Survival in Human Lung Cancer and Confers Chemotherapeutic Resistance
Source: PLoS One. 2011 Aug 24;6(8):e23849. doi: 10.1371/journal.pone.0023849 (PMC3161069; doi:10.1371/journal.pone.0023849)
Supplement: Table S3 — The NNK-specific groups' GeneOntology categories and related genes. (XLS) [file pone.0023849.s005.xls]

## Sheet: CDK1-Changed-Genes-DG.txt.over
	Table S3
	The NNK-specific groups' GeneOntology categories and related genes
	The NNK-specific groups' GO categories
	D
	HYPERLINKED GO CATEGORY		TOTAL GENES	OVEREXPRESSED GENES	ENRICHMENT	LOG10(p)	FALSE DISCOVERY RATE
	GO:0006259_DNA_metabolism		349	37	2.57482	-7.13717	0
	GO:0043283_biopolymer_metabolism		953	69	1.75843	-6.07179	0
	GO:0007049_cell_cycle		486	43	2.14883	-5.98976	0
	GO:0000278_mitotic_cell_cycle		175	21	2.91441	-5.05891	0
	GO:0000074_regulation_of_cell_cycle		312	29	2.25742	-4.55053	0
	GO:0000910_cytokinesis		121	16	3.21147	-4.49726	0
	GO:0006260_DNA_replication		113	15	3.22391	-4.26923	0
	GO:0007067_mitosis		119	15	3.06136	-4.00655	0
	GO:0006695_cholesterol_biosynthesis		20	6	7.28603	-3.95982	0
	GO:0044238_primary_metabolism		3694	181	1.19001	-3.76701	0
	GO:0050875_cellular_physiological_process		5342	241	1.09568	-3.48894	0.000714
	GO:0000279_M_phase		148	16	2.6256	-3.44751	0.000667
	GO:0006281_DNA_repair		138	15	2.63987	-3.28984	0.000625
	GO:0006974_response_to_DNA_damage_stimulus		153	16	2.53979	-3.28473	0.000588
	GO:0008152_metabolism		4017	190	1.14874	-3.01632	0.001053
	G
	HYPERLINKED GO CATEGORY		TOTAL GENES	UNDEREXPRESSED GENES	ENRICHMENT	LOG10(p)	FALSE DISCOVERY RATE
	GO:0042127_regulation_of_cell_proliferation		197	23	1.94272	-2.80552	0.045
	GO:0006959_humoral_immune_response		121	15	2.06278	-2.24551	0.04
	GO:0006915_apoptosis		326	31	1.58231	-2.15915	0.04
	The genes involved in NNK-specific groups' GO categories
	D
	HYPERLINKED GO CATEGORY		TOTAL GENES	OVEREXPRESSED GENES	ENRICHMENT	LOG10(p)	FALSE DISCOVERY RATE
	GO:0006259_DNA_metabolism	ADPRTL3	349	37	2.57482	-7.13717	0
	GO:0006259_DNA_metabolism	ARD1	349	37	2.57482	-7.13717	0
	GO:0006259_DNA_metabolism	BAT8	349	37	2.57482	-7.13717	0
	GO:0006259_DNA_metabolism	BRIP1	349	37	2.57482	-7.13717	0
	GO:0006259_DNA_metabolism	CBX6	349	37	2.57482	-7.13717	0
	GO:0006259_DNA_metabolism	CDC45L	349	37	2.57482	-7.13717	0
	GO:0006259_DNA_metabolism	CDK2	349	37	2.57482	-7.13717	0
	GO:0006259_DNA_metabolism	CENPA	349	37	2.57482	-7.13717	0
	GO:0006259_DNA_metabolism	CHAF1A	349	37	2.57482	-7.13717	0
	GO:0006259_DNA_metabolism	DNMT1	349	37	2.57482	-7.13717	0
	GO:0006259_DNA_metabolism	DTYMK	349	37	2.57482	-7.13717	0
	GO:0006259_DNA_metabolism	FEN1	349	37	2.57482	-7.13717	0
	GO:0006259_DNA_metabolism	G22P1	349	37	2.57482	-7.13717	0
	GO:0006259_DNA_metabolism	H1F0	349	37	2.57482	-7.13717	0
	GO:0006259_DNA_metabolism	HDAC1	349	37	2.57482	-7.13717	0
	GO:0006259_DNA_metabolism	HDAC3	349	37	2.57482	-7.13717	0
	GO:0006259_DNA_metabolism	HDAC7A	349	37	2.57482	-7.13717	0
	GO:0006259_DNA_metabolism	MCM2	349	37	2.57482	-7.13717	0
	GO:0006259_DNA_metabolism	MCM4	349	37	2.57482	-7.13717	0
	GO:0006259_DNA_metabolism	MSH2	349	37	2.57482	-7.13717	0
	GO:0006259_DNA_metabolism	NBS1	349	37	2.57482	-7.13717	0
	GO:0006259_DNA_metabolism	NMP200	349	37	2.57482	-7.13717	0
	GO:0006259_DNA_metabolism	P66	349	37	2.57482	-7.13717	0
	GO:0006259_DNA_metabolism	PEAS	349	37	2.57482	-7.13717	0
	GO:0006259_DNA_metabolism	PHB	349	37	2.57482	-7.13717	0
	GO:0006259_DNA_metabolism	POLA	349	37	2.57482	-7.13717	0
	GO:0006259_DNA_metabolism	POLA2	349	37	2.57482	-7.13717	0
	GO:0006259_DNA_metabolism	POLE	349	37	2.57482	-7.13717	0
	GO:0006259_DNA_metabolism	POLE3	349	37	2.57482	-7.13717	0
	GO:0006259_DNA_metabolism	POLM	349	37	2.57482	-7.13717	0
	GO:0006259_DNA_metabolism	RAD1	349	37	2.57482	-7.13717	0
	GO:0006259_DNA_metabolism	RFC3	349	37	2.57482	-7.13717	0
	GO:0006259_DNA_metabolism	SET	349	37	2.57482	-7.13717	0
	GO:0006259_DNA_metabolism	SMC1L1	349	37	2.57482	-7.13717	0
	GO:0006259_DNA_metabolism	TK1	349	37	2.57482	-7.13717	0
	GO:0006259_DNA_metabolism	TNFRSF6B	349	37	2.57482	-7.13717	0
	GO:0006259_DNA_metabolism	XRN2	349	37	2.57482	-7.13717	0
	GO:0043283_biopolymer_metabolism	ADPRTL3	953	69	1.75843	-6.07179	0
	GO:0043283_biopolymer_metabolism	ARD1	953	69	1.75843	-6.07179	0
	GO:0043283_biopolymer_metabolism	BAT8	953	69	1.75843	-6.07179	0
	GO:0043283_biopolymer_metabolism	BRIP1	953	69	1.75843	-6.07179	0
	GO:0043283_biopolymer_metabolism	CBX6	953	69	1.75843	-6.07179	0
	GO:0043283_biopolymer_metabolism	CDC20	953	69	1.75843	-6.07179	0
	GO:0043283_biopolymer_metabolism	CDC23	953	69	1.75843	-6.07179	0
	GO:0043283_biopolymer_metabolism	CDC45L	953	69	1.75843	-6.07179	0
	GO:0043283_biopolymer_metabolism	CDK2	953	69	1.75843	-6.07179	0
	GO:0043283_biopolymer_metabolism	CENPA	953	69	1.75843	-6.07179	0
	GO:0043283_biopolymer_metabolism	CHAF1A	953	69	1.75843	-6.07179	0
	GO:0043283_biopolymer_metabolism	CLPP	953	69	1.75843	-6.07179	0
	GO:0043283_biopolymer_metabolism	CPVL	953	69	1.75843	-6.07179	0
	GO:0043283_biopolymer_metabolism	DNMT1	953	69	1.75843	-6.07179	0
	GO:0043283_biopolymer_metabolism	DTYMK	953	69	1.75843	-6.07179	0
	GO:0043283_biopolymer_metabolism	E1B-AP5	953	69	1.75843	-6.07179	0
	GO:0043283_biopolymer_metabolism	FBXO5	953	69	1.75843	-6.07179	0
	GO:0043283_biopolymer_metabolism	FEN1	953	69	1.75843	-6.07179	0
	GO:0043283_biopolymer_metabolism	FUSIP2	953	69	1.75843	-6.07179	0
	GO:0043283_biopolymer_metabolism	G22P1	953	69	1.75843	-6.07179	0
	GO:0043283_biopolymer_metabolism	H1F0	953	69	1.75843	-6.07179	0
	GO:0043283_biopolymer_metabolism	HARS	953	69	1.75843	-6.07179	0
	GO:0043283_biopolymer_metabolism	HDAC1	953	69	1.75843	-6.07179	0
	GO:0043283_biopolymer_metabolism	HDAC3	953	69	1.75843	-6.07179	0
	GO:0043283_biopolymer_metabolism	HDAC7A	953	69	1.75843	-6.07179	0
	GO:0043283_biopolymer_metabolism	HNRPA1	953	69	1.75843	-6.07179	0
	GO:0043283_biopolymer_metabolism	HNRPDL	953	69	1.75843	-6.07179	0
	GO:0043283_biopolymer_metabolism	HNRPH1	953	69	1.75843	-6.07179	0
	GO:0043283_biopolymer_metabolism	HNRPR	953	69	1.75843	-6.07179	0
	GO:0043283_biopolymer_metabolism	KLK5	953	69	1.75843	-6.07179	0
	GO:0043283_biopolymer_metabolism	LSM2	953	69	1.75843	-6.07179	0
	GO:0043283_biopolymer_metabolism	MAT2B	953	69	1.75843	-6.07179	0
	GO:0043283_biopolymer_metabolism	MCM2	953	69	1.75843	-6.07179	0
	GO:0043283_biopolymer_metabolism	MCM4	953	69	1.75843	-6.07179	0
	GO:0043283_biopolymer_metabolism	MSH2	953	69	1.75843	-6.07179	0
	GO:0043283_biopolymer_metabolism	NBS1	953	69	1.75843	-6.07179	0
	GO:0043283_biopolymer_metabolism	NMP200	953	69	1.75843	-6.07179	0
	GO:0043283_biopolymer_metabolism	P66	953	69	1.75843	-6.07179	0
	GO:0043283_biopolymer_metabolism	PCBP2	953	69	1.75843	-6.07179	0
	GO:0043283_biopolymer_metabolism	PEAS	953	69	1.75843	-6.07179	0
	GO:0043283_biopolymer_metabolism	PHB	953	69	1.75843	-6.07179	0
	GO:0043283_biopolymer_metabolism	PLAUR	953	69	1.75843	-6.07179	0
	GO:0043283_biopolymer_metabolism	POLA	953	69	1.75843	-6.07179	0
	GO:0043283_biopolymer_metabolism	POLA2	953	69	1.75843	-6.07179	0
	GO:0043283_biopolymer_metabolism	POLE	953	69	1.75843	-6.07179	0
	GO:0043283_biopolymer_metabolism	POLE3	953	69	1.75843	-6.07179	0
	GO:0043283_biopolymer_metabolism	POLM	953	69	1.75843	-6.07179	0
	GO:0043283_biopolymer_metabolism	PPP1CC	953	69	1.75843	-6.07179	0
	GO:0043283_biopolymer_metabolism	PSMB6	953	69	1.75843	-6.07179	0
	GO:0043283_biopolymer_metabolism	PSMC3	953	69	1.75843	-6.07179	0
	GO:0043283_biopolymer_metabolism	PSMF1	953	69	1.75843	-6.07179	0
	GO:0043283_biopolymer_metabolism	PTBP1	953	69	1.75843	-6.07179	0
	GO:0043283_biopolymer_metabolism	RAD1	953	69	1.75843	-6.07179	0
	GO:0043283_biopolymer_metabolism	RBM3	953	69	1.75843	-6.07179	0
	GO:0043283_biopolymer_metabolism	RFC3	953	69	1.75843	-6.07179	0
	GO:0043283_biopolymer_metabolism	SET	953	69	1.75843	-6.07179	0
	GO:0043283_biopolymer_metabolism	SFRS2	953	69	1.75843	-6.07179	0
	GO:0043283_biopolymer_metabolism	SMC1L1	953	69	1.75843	-6.07179	0
	GO:0043283_biopolymer_metabolism	SNRPA	953	69	1.75843	-6.07179	0
	GO:0043283_biopolymer_metabolism	SNRPB	953	69	1.75843	-6.07179	0
	GO:0043283_biopolymer_metabolism	SNRPB2	953	69	1.75843	-6.07179	0
	GO:0043283_biopolymer_metabolism	TARDBP	953	69	1.75843	-6.07179	0
	GO:0043283_biopolymer_metabolism	TIMP1	953	69	1.75843	-6.07179	0
	GO:0043283_biopolymer_metabolism	TK1	953	69	1.75843	-6.07179	0
	GO:0043283_biopolymer_metabolism	TNFRSF6B	953	69	1.75843	-6.07179	0
	GO:0043283_biopolymer_metabolism	UBE2C	953	69	1.75843	-6.07179	0
	GO:0043283_biopolymer_metabolism	USP43	953	69	1.75843	-6.07179	0
	GO:0043283_biopolymer_metabolism	WFDC2	953	69	1.75843	-6.07179	0
	GO:0043283_biopolymer_metabolism	XRN2	953	69	1.75843	-6.07179	0
	GO:0007049_cell_cycle	APBB1	486	43	2.14883	-5.98976	0
	GO:0007049_cell_cycle	AXL	486	43	2.14883	-5.98976	0
	GO:0007049_cell_cycle	BCAT1	486	43	2.14883	-5.98976	0
	GO:0007049_cell_cycle	BIRC5	486	43	2.14883	-5.98976	0
	GO:0007049_cell_cycle	CCNF	486	43	2.14883	-5.98976	0
	GO:0007049_cell_cycle	CCNG1	486	43	2.14883	-5.98976	0
	GO:0007049_cell_cycle	CDC20	486	43	2.14883	-5.98976	0
	GO:0007049_cell_cycle	CDC23	486	43	2.14883	-5.98976	0
	GO:0007049_cell_cycle	CDC45L	486	43	2.14883	-5.98976	0
	GO:0007049_cell_cycle	CDK2	486	43	2.14883	-5.98976	0
	GO:0007049_cell_cycle	CDK4	486	43	2.14883	-5.98976	0
	GO:0007049_cell_cycle	CEP2	486	43	2.14883	-5.98976	0
	GO:0007049_cell_cycle	CETN2	486	43	2.14883	-5.98976	0
	GO:0007049_cell_cycle	CHAF1A	486	43	2.14883	-5.98976	0
	GO:0007049_cell_cycle	CORO1A	486	43	2.14883	-5.98976	0
	GO:0007049_cell_cycle	DEEPEST	486	43	2.14883	-5.98976	0
	GO:0007049_cell_cycle	DLEU2	486	43	2.14883	-5.98976	0
	GO:0007049_cell_cycle	DTYMK	486	43	2.14883	-5.98976	0
	GO:0007049_cell_cycle	E2F2	486	43	2.14883	-5.98976	0
	GO:0007049_cell_cycle	FH	486	43	2.14883	-5.98976	0
	GO:0007049_cell_cycle	FOSB	486	43	2.14883	-5.98976	0
	GO:0007049_cell_cycle	GTSE1	486	43	2.14883	-5.98976	0
	GO:0007049_cell_cycle	HDAC3	486	43	2.14883	-5.98976	0
	GO:0007049_cell_cycle	HDAC7A	486	43	2.14883	-5.98976	0
	GO:0007049_cell_cycle	MAPRE1	486	43	2.14883	-5.98976	0
	GO:0007049_cell_cycle	MCM2	486	43	2.14883	-5.98976	0
	GO:0007049_cell_cycle	MSH2	486	43	2.14883	-5.98976	0
	GO:0007049_cell_cycle	NBS1	486	43	2.14883	-5.98976	0
	GO:0007049_cell_cycle	PEAS	486	43	2.14883	-5.98976	0
	GO:0007049_cell_cycle	PHB	486	43	2.14883	-5.98976	0
	GO:0007049_cell_cycle	PLK	486	43	2.14883	-5.98976	0
	GO:0007049_cell_cycle	PPM1G	486	43	2.14883	-5.98976	0
	GO:0007049_cell_cycle	PPP1CC	486	43	2.14883	-5.98976	0
	GO:0007049_cell_cycle	RAD1	486	43	2.14883	-5.98976	0
	GO:0007049_cell_cycle	SMC1L1	486	43	2.14883	-5.98976	0
	GO:0007049_cell_cycle	STK18	486	43	2.14883	-5.98976	0
	GO:0007049_cell_cycle	TACC1	486	43	2.14883	-5.98976	0
	GO:0007049_cell_cycle	TARDBP	486	43	2.14883	-5.98976	0
	GO:0007049_cell_cycle	TCF19	486	43	2.14883	-5.98976	0
	GO:0007049_cell_cycle	TERF1	486	43	2.14883	-5.98976	0
	GO:0007049_cell_cycle	TEX10	486	43	2.14883	-5.98976	0
	GO:0007049_cell_cycle	TFDP3	486	43	2.14883	-5.98976	0
	GO:0007049_cell_cycle	UBE2C	486	43	2.14883	-5.98976	0
	GO:0000278_mitotic_cell_cycle	APBB1	175	21	2.91441	-5.05891	0
	GO:0000278_mitotic_cell_cycle	BCAT1	175	21	2.91441	-5.05891	0
	GO:0000278_mitotic_cell_cycle	BIRC5	175	21	2.91441	-5.05891	0
	GO:0000278_mitotic_cell_cycle	CCNF	175	21	2.91441	-5.05891	0
	GO:0000278_mitotic_cell_cycle	CCNG1	175	21	2.91441	-5.05891	0
	GO:0000278_mitotic_cell_cycle	CDC20	175	21	2.91441	-5.05891	0
	GO:0000278_mitotic_cell_cycle	CDC23	175	21	2.91441	-5.05891	0
	GO:0000278_mitotic_cell_cycle	CDK2	175	21	2.91441	-5.05891	0
	GO:0000278_mitotic_cell_cycle	CDK4	175	21	2.91441	-5.05891	0
	GO:0000278_mitotic_cell_cycle	CEP2	175	21	2.91441	-5.05891	0
	GO:0000278_mitotic_cell_cycle	CETN2	175	21	2.91441	-5.05891	0
	GO:0000278_mitotic_cell_cycle	CORO1A	175	21	2.91441	-5.05891	0
	GO:0000278_mitotic_cell_cycle	DEEPEST	175	21	2.91441	-5.05891	0
	GO:0000278_mitotic_cell_cycle	GTSE1	175	21	2.91441	-5.05891	0
	GO:0000278_mitotic_cell_cycle	MAPRE1	175	21	2.91441	-5.05891	0
	GO:0000278_mitotic_cell_cycle	PLK	175	21	2.91441	-5.05891	0
	GO:0000278_mitotic_cell_cycle	SMC1L1	175	21	2.91441	-5.05891	0
	GO:0000278_mitotic_cell_cycle	TARDBP	175	21	2.91441	-5.05891	0
	GO:0000278_mitotic_cell_cycle	TERF1	175	21	2.91441	-5.05891	0
	GO:0000278_mitotic_cell_cycle	TEX10	175	21	2.91441	-5.05891	0
	GO:0000278_mitotic_cell_cycle	UBE2C	175	21	2.91441	-5.05891	0
	GO:0000074_regulation_of_cell_cycle	APBB1	312	29	2.25742	-4.55053	0
	GO:0000074_regulation_of_cell_cycle	AXL	312	29	2.25742	-4.55053	0
	GO:0000074_regulation_of_cell_cycle	CCNF	312	29	2.25742	-4.55053	0
	GO:0000074_regulation_of_cell_cycle	CCNG1	312	29	2.25742	-4.55053	0
	GO:0000074_regulation_of_cell_cycle	CDC20	312	29	2.25742	-4.55053	0
	GO:0000074_regulation_of_cell_cycle	CDC23	312	29	2.25742	-4.55053	0
	GO:0000074_regulation_of_cell_cycle	CDC45L	312	29	2.25742	-4.55053	0
	GO:0000074_regulation_of_cell_cycle	CDK2	312	29	2.25742	-4.55053	0
	GO:0000074_regulation_of_cell_cycle	CDK4	312	29	2.25742	-4.55053	0
	GO:0000074_regulation_of_cell_cycle	DLEU2	312	29	2.25742	-4.55053	0
	GO:0000074_regulation_of_cell_cycle	E2F2	312	29	2.25742	-4.55053	0
	GO:0000074_regulation_of_cell_cycle	FH	312	29	2.25742	-4.55053	0
	GO:0000074_regulation_of_cell_cycle	FOSB	312	29	2.25742	-4.55053	0
	GO:0000074_regulation_of_cell_cycle	GTSE1	312	29	2.25742	-4.55053	0
	GO:0000074_regulation_of_cell_cycle	HDAC3	312	29	2.25742	-4.55053	0
	GO:0000074_regulation_of_cell_cycle	HDAC7A	312	29	2.25742	-4.55053	0
	GO:0000074_regulation_of_cell_cycle	MAPRE1	312	29	2.25742	-4.55053	0
	GO:0000074_regulation_of_cell_cycle	MSH2	312	29	2.25742	-4.55053	0
	GO:0000074_regulation_of_cell_cycle	NBS1	312	29	2.25742	-4.55053	0
	GO:0000074_regulation_of_cell_cycle	PHB	312	29	2.25742	-4.55053	0
	GO:0000074_regulation_of_cell_cycle	PLK	312	29	2.25742	-4.55053	0
	GO:0000074_regulation_of_cell_cycle	PPM1G	312	29	2.25742	-4.55053	0
	GO:0000074_regulation_of_cell_cycle	RAD1	312	29	2.25742	-4.55053	0
	GO:0000074_regulation_of_cell_cycle	SMC1L1	312	29	2.25742	-4.55053	0
	GO:0000074_regulation_of_cell_cycle	STK18	312	29	2.25742	-4.55053	0
	GO:0000074_regulation_of_cell_cycle	TCF19	312	29	2.25742	-4.55053	0
	GO:0000074_regulation_of_cell_cycle	TERF1	312	29	2.25742	-4.55053	0
	GO:0000074_regulation_of_cell_cycle	TFDP3	312	29	2.25742	-4.55053	0
	GO:0000074_regulation_of_cell_cycle	UBE2C	312	29	2.25742	-4.55053	0
	GO:0000910_cytokinesis	CCNF	121	16	3.21147	-4.49726	0
	GO:0000910_cytokinesis	CCNG1	121	16	3.21147	-4.49726	0
	GO:0000910_cytokinesis	CDC20	121	16	3.21147	-4.49726	0
	GO:0000910_cytokinesis	CDC23	121	16	3.21147	-4.49726	0
	GO:0000910_cytokinesis	CDC91L1	121	16	3.21147	-4.49726	0
	GO:0000910_cytokinesis	CDCA8	121	16	3.21147	-4.49726	0
	GO:0000910_cytokinesis	CDK2	121	16	3.21147	-4.49726	0
	GO:0000910_cytokinesis	CDK4	121	16	3.21147	-4.49726	0
	GO:0000910_cytokinesis	CETN2	121	16	3.21147	-4.49726	0
	GO:0000910_cytokinesis	DEEPEST	121	16	3.21147	-4.49726	0
	GO:0000910_cytokinesis	MAPRE1	121	16	3.21147	-4.49726	0
	GO:0000910_cytokinesis	PPP1CC	121	16	3.21147	-4.49726	0
	GO:0000910_cytokinesis	SMC1L1	121	16	3.21147	-4.49726	0
	GO:0000910_cytokinesis	TACC1	121	16	3.21147	-4.49726	0
	GO:0000910_cytokinesis	TERF1	121	16	3.21147	-4.49726	0
	GO:0000910_cytokinesis	UBE2C	121	16	3.21147	-4.49726	0
	GO:0006260_DNA_replication	CDC45L	113	15	3.22391	-4.26923	0
	GO:0006260_DNA_replication	CDK2	113	15	3.22391	-4.26923	0
	GO:0006260_DNA_replication	CHAF1A	113	15	3.22391	-4.26923	0
	GO:0006260_DNA_replication	FEN1	113	15	3.22391	-4.26923	0
	GO:0006260_DNA_replication	MCM2	113	15	3.22391	-4.26923	0
	GO:0006260_DNA_replication	MCM4	113	15	3.22391	-4.26923	0
	GO:0006260_DNA_replication	MSH2	113	15	3.22391	-4.26923	0
	GO:0006260_DNA_replication	P66	113	15	3.22391	-4.26923	0
	GO:0006260_DNA_replication	POLA	113	15	3.22391	-4.26923	0
	GO:0006260_DNA_replication	POLA2	113	15	3.22391	-4.26923	0
	GO:0006260_DNA_replication	POLE	113	15	3.22391	-4.26923	0
	GO:0006260_DNA_replication	POLE3	113	15	3.22391	-4.26923	0
	GO:0006260_DNA_replication	POLM	113	15	3.22391	-4.26923	0
	GO:0006260_DNA_replication	RFC3	113	15	3.22391	-4.26923	0
	GO:0006260_DNA_replication	SET	113	15	3.22391	-4.26923	0
	GO:0007067_mitosis	CCNF	119	15	3.06136	-4.00655	0
	GO:0007067_mitosis	CCNG1	119	15	3.06136	-4.00655	0
	GO:0007067_mitosis	CDC20	119	15	3.06136	-4.00655	0
	GO:0007067_mitosis	CDC23	119	15	3.06136	-4.00655	0
	GO:0007067_mitosis	CDK2	119	15	3.06136	-4.00655	0
	GO:0007067_mitosis	CETN2	119	15	3.06136	-4.00655	0
	GO:0007067_mitosis	CORO1A	119	15	3.06136	-4.00655	0
	GO:0007067_mitosis	DEEPEST	119	15	3.06136	-4.00655	0
	GO:0007067_mitosis	MAPRE1	119	15	3.06136	-4.00655	0
	GO:0007067_mitosis	PLK	119	15	3.06136	-4.00655	0
	GO:0007067_mitosis	SMC1L1	119	15	3.06136	-4.00655	0
	GO:0007067_mitosis	TARDBP	119	15	3.06136	-4.00655	0
	GO:0007067_mitosis	TERF1	119	15	3.06136	-4.00655	0
	GO:0007067_mitosis	TEX10	119	15	3.06136	-4.00655	0
	GO:0007067_mitosis	UBE2C	119	15	3.06136	-4.00655	0
	GO:0006695_cholesterol_biosynthesis	EBP	20	6	7.28603	-3.95982	0
	GO:0006695_cholesterol_biosynthesis	FDFT1	20	6	7.28603	-3.95982	0
	GO:0006695_cholesterol_biosynthesis	FDPS	20	6	7.28603	-3.95982	0
	GO:0006695_cholesterol_biosynthesis	H105E3	20	6	7.28603	-3.95982	0
	GO:0006695_cholesterol_biosynthesis	HMGCR	20	6	7.28603	-3.95982	0
	GO:0006695_cholesterol_biosynthesis	MVD	20	6	7.28603	-3.95982	0
	GO:0044238_primary_metabolism	ACAS2	3694	181	1.19001	-3.76701	0
	GO:0044238_primary_metabolism	ADPRT	3694	181	1.19001	-3.76701	0
	GO:0044238_primary_metabolism	ADPRTL3	3694	181	1.19001	-3.76701	0
	GO:0044238_primary_metabolism	AGPAT1	3694	181	1.19001	-3.76701	0
	GO:0044238_primary_metabolism	ALG8	3694	181	1.19001	-3.76701	0
	GO:0044238_primary_metabolism	APBB1	3694	181	1.19001	-3.76701	0
	GO:0044238_primary_metabolism	ARD1	3694	181	1.19001	-3.76701	0
	GO:0044238_primary_metabolism	ASXL1	3694	181	1.19001	-3.76701	0
	GO:0044238_primary_metabolism	ATP5G3	3694	181	1.19001	-3.76701	0
	GO:0044238_primary_metabolism	AXL	3694	181	1.19001	-3.76701	0
	GO:0044238_primary_metabolism	B3GNT3	3694	181	1.19001	-3.76701	0
	GO:0044238_primary_metabolism	B4GALT5	3694	181	1.19001	-3.76701	0
	GO:0044238_primary_metabolism	BAPX1	3694	181	1.19001	-3.76701	0
	GO:0044238_primary_metabolism	BAT8	3694	181	1.19001	-3.76701	0
	GO:0044238_primary_metabolism	BCAT1	3694	181	1.19001	-3.76701	0
	GO:0044238_primary_metabolism	BRIP1	3694	181	1.19001	-3.76701	0
	GO:0044238_primary_metabolism	CBX6	3694	181	1.19001	-3.76701	0
	GO:0044238_primary_metabolism	CCT3	3694	181	1.19001	-3.76701	0
	GO:0044238_primary_metabolism	CCT5	3694	181	1.19001	-3.76701	0
	GO:0044238_primary_metabolism	CCT8	3694	181	1.19001	-3.76701	0
	GO:0044238_primary_metabolism	CDC20	3694	181	1.19001	-3.76701	0
	GO:0044238_primary_metabolism	CDC23	3694	181	1.19001	-3.76701	0
	GO:0044238_primary_metabolism	CDC45L	3694	181	1.19001	-3.76701	0
	GO:0044238_primary_metabolism	CDC91L1	3694	181	1.19001	-3.76701	0
	GO:0044238_primary_metabolism	CDK2	3694	181	1.19001	-3.76701	0
	GO:0044238_primary_metabolism	CDK4	3694	181	1.19001	-3.76701	0
	GO:0044238_primary_metabolism	CENPA	3694	181	1.19001	-3.76701	0
	GO:0044238_primary_metabolism	CHAF1A	3694	181	1.19001	-3.76701	0
	GO:0044238_primary_metabolism	CLPP	3694	181	1.19001	-3.76701	0
	GO:0044238_primary_metabolism	CPVL	3694	181	1.19001	-3.76701	0
	GO:0044238_primary_metabolism	CRSP8	3694	181	1.19001	-3.76701	0
	GO:0044238_primary_metabolism	CTBP2	3694	181	1.19001	-3.76701	0
	GO:0044238_primary_metabolism	DATF1	3694	181	1.19001	-3.76701	0
	GO:0044238_primary_metabolism	DGKD	3694	181	1.19001	-3.76701	0
	GO:0044238_primary_metabolism	DHFR	3694	181	1.19001	-3.76701	0
	GO:0044238_primary_metabolism	DHODH	3694	181	1.19001	-3.76701	0
	GO:0044238_primary_metabolism	DJ-1	3694	181	1.19001	-3.76701	0
	GO:0044238_primary_metabolism	DNAJA1	3694	181	1.19001	-3.76701	0
	GO:0044238_primary_metabolism	DNMT1	3694	181	1.19001	-3.76701	0
	GO:0044238_primary_metabolism	DTYMK	3694	181	1.19001	-3.76701	0
	GO:0044238_primary_metabolism	E1B-AP5	3694	181	1.19001	-3.76701	0
	GO:0044238_primary_metabolism	E2F2	3694	181	1.19001	-3.76701	0
	GO:0044238_primary_metabolism	EBP	3694	181	1.19001	-3.76701	0
	GO:0044238_primary_metabolism	EDG2	3694	181	1.19001	-3.76701	0
	GO:0044238_primary_metabolism	EEF1G	3694	181	1.19001	-3.76701	0
	GO:0044238_primary_metabolism	EIF4EBP2	3694	181	1.19001	-3.76701	0
	GO:0044238_primary_metabolism	EIF4G1	3694	181	1.19001	-3.76701	0
	GO:0044238_primary_metabolism	EIF5A	3694	181	1.19001	-3.76701	0
	GO:0044238_primary_metabolism	ETS1	3694	181	1.19001	-3.76701	0
	GO:0044238_primary_metabolism	ETV5	3694	181	1.19001	-3.76701	0
	GO:0044238_primary_metabolism	FADS2	3694	181	1.19001	-3.76701	0
	GO:0044238_primary_metabolism	FBXO5	3694	181	1.19001	-3.76701	0
	GO:0044238_primary_metabolism	FDFT1	3694	181	1.19001	-3.76701	0
	GO:0044238_primary_metabolism	FDPS	3694	181	1.19001	-3.76701	0
	GO:0044238_primary_metabolism	FEN1	3694	181	1.19001	-3.76701	0
	GO:0044238_primary_metabolism	FH	3694	181	1.19001	-3.76701	0
	GO:0044238_primary_metabolism	FOG2	3694	181	1.19001	-3.76701	0
	GO:0044238_primary_metabolism	FOSB	3694	181	1.19001	-3.76701	0
	GO:0044238_primary_metabolism	FUBP1	3694	181	1.19001	-3.76701	0
	GO:0044238_primary_metabolism	FUSIP2	3694	181	1.19001	-3.76701	0
	GO:0044238_primary_metabolism	G22P1	3694	181	1.19001	-3.76701	0
	GO:0044238_primary_metabolism	GFPT2	3694	181	1.19001	-3.76701	0
	GO:0044238_primary_metabolism	GLO1	3694	181	1.19001	-3.76701	0
	GO:0044238_primary_metabolism	GTF3C4	3694	181	1.19001	-3.76701	0
	GO:0044238_primary_metabolism	H105E3	3694	181	1.19001	-3.76701	0
	GO:0044238_primary_metabolism	H1F0	3694	181	1.19001	-3.76701	0
	GO:0044238_primary_metabolism	HADH2	3694	181	1.19001	-3.76701	0
	GO:0044238_primary_metabolism	HARS	3694	181	1.19001	-3.76701	0
	GO:0044238_primary_metabolism	HDAC1	3694	181	1.19001	-3.76701	0
	GO:0044238_primary_metabolism	HDAC3	3694	181	1.19001	-3.76701	0
	GO:0044238_primary_metabolism	HDAC7A	3694	181	1.19001	-3.76701	0
	GO:0044238_primary_metabolism	HELLS	3694	181	1.19001	-3.76701	0
	GO:0044238_primary_metabolism	HLCS	3694	181	1.19001	-3.76701	0
	GO:0044238_primary_metabolism	HMGCR	3694	181	1.19001	-3.76701	0
	GO:0044238_primary_metabolism	HNRPA1	3694	181	1.19001	-3.76701	0
	GO:0044238_primary_metabolism	HNRPDL	3694	181	1.19001	-3.76701	0
	GO:0044238_primary_metabolism	HNRPH1	3694	181	1.19001	-3.76701	0
	GO:0044238_primary_metabolism	HNRPR	3694	181	1.19001	-3.76701	0
	GO:0044238_primary_metabolism	HOXB3	3694	181	1.19001	-3.76701	0
	GO:0044238_primary_metabolism	HTATSF1	3694	181	1.19001	-3.76701	0
	GO:0044238_primary_metabolism	IDH3G	3694	181	1.19001	-3.76701	0
	GO:0044238_primary_metabolism	IRAK1	3694	181	1.19001	-3.76701	0
	GO:0044238_primary_metabolism	KLK5	3694	181	1.19001	-3.76701	0
	GO:0044238_primary_metabolism	LDHA	3694	181	1.19001	-3.76701	0
	GO:0044238_primary_metabolism	LDLR	3694	181	1.19001	-3.76701	0
	GO:0044238_primary_metabolism	LEPREL1	3694	181	1.19001	-3.76701	0
	GO:0044238_primary_metabolism	LIPG	3694	181	1.19001	-3.76701	0
	GO:0044238_primary_metabolism	LLGL1	3694	181	1.19001	-3.76701	0
	GO:0044238_primary_metabolism	LOXL2	3694	181	1.19001	-3.76701	0
	GO:0044238_primary_metabolism	LSM2	3694	181	1.19001	-3.76701	0
	GO:0044238_primary_metabolism	MAFK	3694	181	1.19001	-3.76701	0
	GO:0044238_primary_metabolism	MAT2B	3694	181	1.19001	-3.76701	0
	GO:0044238_primary_metabolism	MCM2	3694	181	1.19001	-3.76701	0
	GO:0044238_primary_metabolism	MCM4	3694	181	1.19001	-3.76701	0
	GO:0044238_primary_metabolism	MRPL12	3694	181	1.19001	-3.76701	0
	GO:0044238_primary_metabolism	MRPL19	3694	181	1.19001	-3.76701	0
	GO:0044238_primary_metabolism	MRPL22	3694	181	1.19001	-3.76701	0
	GO:0044238_primary_metabolism	MRPL36	3694	181	1.19001	-3.76701	0
	GO:0044238_primary_metabolism	MRPS2	3694	181	1.19001	-3.76701	0
	GO:0044238_primary_metabolism	MSH2	3694	181	1.19001	-3.76701	0
	GO:0044238_primary_metabolism	MTMR1	3694	181	1.19001	-3.76701	0
	GO:0044238_primary_metabolism	MVD	3694	181	1.19001	-3.76701	0
	GO:0044238_primary_metabolism	NBS1	3694	181	1.19001	-3.76701	0
	GO:0044238_primary_metabolism	NMP200	3694	181	1.19001	-3.76701	0
	GO:0044238_primary_metabolism	NR2F2	3694	181	1.19001	-3.76701	0
	GO:0044238_primary_metabolism	NSEP1	3694	181	1.19001	-3.76701	0
	GO:0044238_primary_metabolism	OAZ2	3694	181	1.19001	-3.76701	0
	GO:0044238_primary_metabolism	P66	3694	181	1.19001	-3.76701	0
	GO:0044238_primary_metabolism	PBX2	3694	181	1.19001	-3.76701	0
	GO:0044238_primary_metabolism	PCBP2	3694	181	1.19001	-3.76701	0
	GO:0044238_primary_metabolism	PCCB	3694	181	1.19001	-3.76701	0
	GO:0044238_primary_metabolism	PEAS	3694	181	1.19001	-3.76701	0
	GO:0044238_primary_metabolism	PECI	3694	181	1.19001	-3.76701	0
	GO:0044238_primary_metabolism	PFAS	3694	181	1.19001	-3.76701	0
	GO:0044238_primary_metabolism	PGM2	3694	181	1.19001	-3.76701	0
	GO:0044238_primary_metabolism	PHB	3694	181	1.19001	-3.76701	0
	GO:0044238_primary_metabolism	PHF19	3694	181	1.19001	-3.76701	0
	GO:0044238_primary_metabolism	PLA2G4B	3694	181	1.19001	-3.76701	0
	GO:0044238_primary_metabolism	PLAUR	3694	181	1.19001	-3.76701	0
	GO:0044238_primary_metabolism	PLK	3694	181	1.19001	-3.76701	0
	GO:0044238_primary_metabolism	PLOD2	3694	181	1.19001	-3.76701	0
	GO:0044238_primary_metabolism	POLA	3694	181	1.19001	-3.76701	0
	GO:0044238_primary_metabolism	POLA2	3694	181	1.19001	-3.76701	0
	GO:0044238_primary_metabolism	POLE	3694	181	1.19001	-3.76701	0
	GO:0044238_primary_metabolism	POLE3	3694	181	1.19001	-3.76701	0
	GO:0044238_primary_metabolism	POLM	3694	181	1.19001	-3.76701	0
	GO:0044238_primary_metabolism	POLR2F	3694	181	1.19001	-3.76701	0
	GO:0044238_primary_metabolism	PPM1G	3694	181	1.19001	-3.76701	0
	GO:0044238_primary_metabolism	PPP1CC	3694	181	1.19001	-3.76701	0
	GO:0044238_primary_metabolism	PPP2R4	3694	181	1.19001	-3.76701	0
	GO:0044238_primary_metabolism	PRPSAP2	3694	181	1.19001	-3.76701	0
	GO:0044238_primary_metabolism	PSMB6	3694	181	1.19001	-3.76701	0
	GO:0044238_primary_metabolism	PSMC3	3694	181	1.19001	-3.76701	0
	GO:0044238_primary_metabolism	PSMF1	3694	181	1.19001	-3.76701	0
	GO:0044238_primary_metabolism	PTBP1	3694	181	1.19001	-3.76701	0
	GO:0044238_primary_metabolism	PTGS1	3694	181	1.19001	-3.76701	0
	GO:0044238_primary_metabolism	PTPN1	3694	181	1.19001	-3.76701	0
	GO:0044238_primary_metabolism	PTRF	3694	181	1.19001	-3.76701	0
	GO:0044238_primary_metabolism	RAD1	3694	181	1.19001	-3.76701	0
	GO:0044238_primary_metabolism	RBM3	3694	181	1.19001	-3.76701	0
	GO:0044238_primary_metabolism	RFC3	3694	181	1.19001	-3.76701	0
	GO:0044238_primary_metabolism	RPL22	3694	181	1.19001	-3.76701	0
	GO:0044238_primary_metabolism	SDHA	3694	181	1.19001	-3.76701	0
	GO:0044238_primary_metabolism	SERPINH2	3694	181	1.19001	-3.76701	0
	GO:0044238_primary_metabolism	SET	3694	181	1.19001	-3.76701	0
	GO:0044238_primary_metabolism	SFRS2	3694	181	1.19001	-3.76701	0
	GO:0044238_primary_metabolism	SGT	3694	181	1.19001	-3.76701	0
	GO:0044238_primary_metabolism	SIAT7D	3694	181	1.19001	-3.76701	0
	GO:0044238_primary_metabolism	SIX2	3694	181	1.19001	-3.76701	0
	GO:0044238_primary_metabolism	SMC1L1	3694	181	1.19001	-3.76701	0
	GO:0044238_primary_metabolism	SMT3H2	3694	181	1.19001	-3.76701	0
	GO:0044238_primary_metabolism	SNRPA	3694	181	1.19001	-3.76701	0
	GO:0044238_primary_metabolism	SNRPB	3694	181	1.19001	-3.76701	0
	GO:0044238_primary_metabolism	SNRPB2	3694	181	1.19001	-3.76701	0
	GO:0044238_primary_metabolism	SOX9	3694	181	1.19001	-3.76701	0
	GO:0044238_primary_metabolism	STK10	3694	181	1.19001	-3.76701	0
	GO:0044238_primary_metabolism	STK18	3694	181	1.19001	-3.76701	0
	GO:0044238_primary_metabolism	STK35	3694	181	1.19001	-3.76701	0
	GO:0044238_primary_metabolism	TARDBP	3694	181	1.19001	-3.76701	0
	GO:0044238_primary_metabolism	TCF19	3694	181	1.19001	-3.76701	0
	GO:0044238_primary_metabolism	TERF1	3694	181	1.19001	-3.76701	0
	GO:0044238_primary_metabolism	TFCP2	3694	181	1.19001	-3.76701	0
	GO:0044238_primary_metabolism	TFDP3	3694	181	1.19001	-3.76701	0
	GO:0044238_primary_metabolism	TIMELESS	3694	181	1.19001	-3.76701	0
	GO:0044238_primary_metabolism	TIMP1	3694	181	1.19001	-3.76701	0
	GO:0044238_primary_metabolism	TK1	3694	181	1.19001	-3.76701	0
	GO:0044238_primary_metabolism	TM4SF17	3694	181	1.19001	-3.76701	0
	GO:0044238_primary_metabolism	TMLHE	3694	181	1.19001	-3.76701	0
	GO:0044238_primary_metabolism	TNFRSF6B	3694	181	1.19001	-3.76701	0
	GO:0044238_primary_metabolism	TOMM34	3694	181	1.19001	-3.76701	0
	GO:0044238_primary_metabolism	TUBA2	3694	181	1.19001	-3.76701	0
	GO:0044238_primary_metabolism	TUBB4	3694	181	1.19001	-3.76701	0
	GO:0044238_primary_metabolism	UBE2C	3694	181	1.19001	-3.76701	0
	GO:0044238_primary_metabolism	UBL1	3694	181	1.19001	-3.76701	0
	GO:0044238_primary_metabolism	UBOX5	3694	181	1.19001	-3.76701	0
	GO:0044238_primary_metabolism	UHRF1	3694	181	1.19001	-3.76701	0
	GO:0044238_primary_metabolism	USP43	3694	181	1.19001	-3.76701	0
	GO:0044238_primary_metabolism	WFDC2	3694	181	1.19001	-3.76701	0
	GO:0044238_primary_metabolism	WHSC1	3694	181	1.19001	-3.76701	0
	GO:0044238_primary_metabolism	XRN2	3694	181	1.19001	-3.76701	0
	GO:0044238_primary_metabolism	ZNF165	3694	181	1.19001	-3.76701	0
	GO:0050875_cellular_physiological_process	ACAS2	5342	241	1.09568	-3.48894	0.000714
	GO:0050875_cellular_physiological_process	ADPRT	5342	241	1.09568	-3.48894	0.000714
	GO:0050875_cellular_physiological_process	ADPRTL3	5342	241	1.09568	-3.48894	0.000714
	GO:0050875_cellular_physiological_process	AGPAT1	5342	241	1.09568	-3.48894	0.000714
	GO:0050875_cellular_physiological_process	AKAP12	5342	241	1.09568	-3.48894	0.000714
	GO:0050875_cellular_physiological_process	AKAP2	5342	241	1.09568	-3.48894	0.000714
	GO:0050875_cellular_physiological_process	ALG8	5342	241	1.09568	-3.48894	0.000714
	GO:0050875_cellular_physiological_process	AP1M1	5342	241	1.09568	-3.48894	0.000714
	GO:0050875_cellular_physiological_process	AP4S1	5342	241	1.09568	-3.48894	0.000714
	GO:0050875_cellular_physiological_process	APBB1	5342	241	1.09568	-3.48894	0.000714
	GO:0050875_cellular_physiological_process	ARD1	5342	241	1.09568	-3.48894	0.000714
	GO:0050875_cellular_physiological_process	ARHF	5342	241	1.09568	-3.48894	0.000714
	GO:0050875_cellular_physiological_process	ARPC1B	5342	241	1.09568	-3.48894	0.000714
	GO:0050875_cellular_physiological_process	ASXL1	5342	241	1.09568	-3.48894	0.000714
	GO:0050875_cellular_physiological_process	ATP5G3	5342	241	1.09568	-3.48894	0.000714
	GO:0050875_cellular_physiological_process	AXL	5342	241	1.09568	-3.48894	0.000714
	GO:0050875_cellular_physiological_process	B3GNT3	5342	241	1.09568	-3.48894	0.000714
	GO:0050875_cellular_physiological_process	BAPX1	5342	241	1.09568	-3.48894	0.000714
	GO:0050875_cellular_physiological_process	BAT8	5342	241	1.09568	-3.48894	0.000714
	GO:0050875_cellular_physiological_process	BCAT1	5342	241	1.09568	-3.48894	0.000714
	GO:0050875_cellular_physiological_process	BIRC5	5342	241	1.09568	-3.48894	0.000714
	GO:0050875_cellular_physiological_process	BRIP1	5342	241	1.09568	-3.48894	0.000714
	GO:0050875_cellular_physiological_process	CBX6	5342	241	1.09568	-3.48894	0.000714
	GO:0050875_cellular_physiological_process	CCNF	5342	241	1.09568	-3.48894	0.000714
	GO:0050875_cellular_physiological_process	CCNG1	5342	241	1.09568	-3.48894	0.000714
	GO:0050875_cellular_physiological_process	CCT3	5342	241	1.09568	-3.48894	0.000714
	GO:0050875_cellular_physiological_process	CCT5	5342	241	1.09568	-3.48894	0.000714
	GO:0050875_cellular_physiological_process	CCT8	5342	241	1.09568	-3.48894	0.000714
	GO:0050875_cellular_physiological_process	CDC20	5342	241	1.09568	-3.48894	0.000714
	GO:0050875_cellular_physiological_process	CDC23	5342	241	1.09568	-3.48894	0.000714
	GO:0050875_cellular_physiological_process	CDC45L	5342	241	1.09568	-3.48894	0.000714
	GO:0050875_cellular_physiological_process	CDC91L1	5342	241	1.09568	-3.48894	0.000714
	GO:0050875_cellular_physiological_process	CDCA8	5342	241	1.09568	-3.48894	0.000714
	GO:0050875_cellular_physiological_process	CDK2	5342	241	1.09568	-3.48894	0.000714
	GO:0050875_cellular_physiological_process	CDK4	5342	241	1.09568	-3.48894	0.000714
	GO:0050875_cellular_physiological_process	CENPA	5342	241	1.09568	-3.48894	0.000714
	GO:0050875_cellular_physiological_process	CEP2	5342	241	1.09568	-3.48894	0.000714
	GO:0050875_cellular_physiological_process	CETN2	5342	241	1.09568	-3.48894	0.000714
	GO:0050875_cellular_physiological_process	CHAF1A	5342	241	1.09568	-3.48894	0.000714
	GO:0050875_cellular_physiological_process	CLPP	5342	241	1.09568	-3.48894	0.000714
	GO:0050875_cellular_physiological_process	COL1A2	5342	241	1.09568	-3.48894	0.000714
	GO:0050875_cellular_physiological_process	COL4A2	5342	241	1.09568	-3.48894	0.000714
	GO:0050875_cellular_physiological_process	CORO1A	5342	241	1.09568	-3.48894	0.000714
	GO:0050875_cellular_physiological_process	CPVL	5342	241	1.09568	-3.48894	0.000714
	GO:0050875_cellular_physiological_process	CRSP8	5342	241	1.09568	-3.48894	0.000714
	GO:0050875_cellular_physiological_process	CTBP2	5342	241	1.09568	-3.48894	0.000714
	GO:0050875_cellular_physiological_process	CYBA	5342	241	1.09568	-3.48894	0.000714
	GO:0050875_cellular_physiological_process	CYC1	5342	241	1.09568	-3.48894	0.000714
	GO:0050875_cellular_physiological_process	DAP	5342	241	1.09568	-3.48894	0.000714
	GO:0050875_cellular_physiological_process	DATF1	5342	241	1.09568	-3.48894	0.000714
	GO:0050875_cellular_physiological_process	DBI	5342	241	1.09568	-3.48894	0.000714
	GO:0050875_cellular_physiological_process	DEEPEST	5342	241	1.09568	-3.48894	0.000714
	GO:0050875_cellular_physiological_process	DGKD	5342	241	1.09568	-3.48894	0.000714
	GO:0050875_cellular_physiological_process	DHFR	5342	241	1.09568	-3.48894	0.000714
	GO:0050875_cellular_physiological_process	DHODH	5342	241	1.09568	-3.48894	0.000714
	GO:0050875_cellular_physiological_process	DJ-1	5342	241	1.09568	-3.48894	0.000714
	GO:0050875_cellular_physiological_process	DLEU2	5342	241	1.09568	-3.48894	0.000714
	GO:0050875_cellular_physiological_process	DNAJA1	5342	241	1.09568	-3.48894	0.000714
	GO:0050875_cellular_physiological_process	DNMT1	5342	241	1.09568	-3.48894	0.000714
	GO:0050875_cellular_physiological_process	DTYMK	5342	241	1.09568	-3.48894	0.000714
	GO:0050875_cellular_physiological_process	DUOX1	5342	241	1.09568	-3.48894	0.000714
	GO:0050875_cellular_physiological_process	E1B-AP5	5342	241	1.09568	-3.48894	0.000714
	GO:0050875_cellular_physiological_process	E2F2	5342	241	1.09568	-3.48894	0.000714
	GO:0050875_cellular_physiological_process	EBP	5342	241	1.09568	-3.48894	0.000714
	GO:0050875_cellular_physiological_process	EDG2	5342	241	1.09568	-3.48894	0.000714
	GO:0050875_cellular_physiological_process	EEF1G	5342	241	1.09568	-3.48894	0.000714
	GO:0050875_cellular_physiological_process	EIF4EBP2	5342	241	1.09568	-3.48894	0.000714
	GO:0050875_cellular_physiological_process	EIF4G1	5342	241	1.09568	-3.48894	0.000714
	GO:0050875_cellular_physiological_process	EIF5A	5342	241	1.09568	-3.48894	0.000714
	GO:0050875_cellular_physiological_process	ESDN	5342	241	1.09568	-3.48894	0.000714
	GO:0050875_cellular_physiological_process	ETS1	5342	241	1.09568	-3.48894	0.000714
	GO:0050875_cellular_physiological_process	ETV5	5342	241	1.09568	-3.48894	0.000714
	GO:0050875_cellular_physiological_process	FADS2	5342	241	1.09568	-3.48894	0.000714
	GO:0050875_cellular_physiological_process	FBXO5	5342	241	1.09568	-3.48894	0.000714
	GO:0050875_cellular_physiological_process	FDFT1	5342	241	1.09568	-3.48894	0.000714
	GO:0050875_cellular_physiological_process	FDPS	5342	241	1.09568	-3.48894	0.000714
	GO:0050875_cellular_physiological_process	FEN1	5342	241	1.09568	-3.48894	0.000714
	GO:0050875_cellular_physiological_process	FH	5342	241	1.09568	-3.48894	0.000714
	GO:0050875_cellular_physiological_process	FHOD1	5342	241	1.09568	-3.48894	0.000714
	GO:0050875_cellular_physiological_process	FOG2	5342	241	1.09568	-3.48894	0.000714
	GO:0050875_cellular_physiological_process	FOSB	5342	241	1.09568	-3.48894	0.000714
	GO:0050875_cellular_physiological_process	FUBP1	5342	241	1.09568	-3.48894	0.000714
	GO:0050875_cellular_physiological_process	FUSIP2	5342	241	1.09568	-3.48894	0.000714
	GO:0050875_cellular_physiological_process	G22P1	5342	241	1.09568	-3.48894	0.000714
	GO:0050875_cellular_physiological_process	GFPT2	5342	241	1.09568	-3.48894	0.000714
	GO:0050875_cellular_physiological_process	GTF3C4	5342	241	1.09568	-3.48894	0.000714
	GO:0050875_cellular_physiological_process	GTSE1	5342	241	1.09568	-3.48894	0.000714
	GO:0050875_cellular_physiological_process	H105E3	5342	241	1.09568	-3.48894	0.000714
	GO:0050875_cellular_physiological_process	H19	5342	241	1.09568	-3.48894	0.000714
	GO:0050875_cellular_physiological_process	H1F0	5342	241	1.09568	-3.48894	0.000714
	GO:0050875_cellular_physiological_process	HARS	5342	241	1.09568	-3.48894	0.000714
	GO:0050875_cellular_physiological_process	HDAC1	5342	241	1.09568	-3.48894	0.000714
	GO:0050875_cellular_physiological_process	HDAC3	5342	241	1.09568	-3.48894	0.000714
	GO:0050875_cellular_physiological_process	HDAC7A	5342	241	1.09568	-3.48894	0.000714
	GO:0050875_cellular_physiological_process	HDGF	5342	241	1.09568	-3.48894	0.000714
	GO:0050875_cellular_physiological_process	HELLS	5342	241	1.09568	-3.48894	0.000714
	GO:0050875_cellular_physiological_process	HLCS	5342	241	1.09568	-3.48894	0.000714
	GO:0050875_cellular_physiological_process	HMGCR	5342	241	1.09568	-3.48894	0.000714
	GO:0050875_cellular_physiological_process	HNRPA1	5342	241	1.09568	-3.48894	0.000714
	GO:0050875_cellular_physiological_process	HNRPDL	5342	241	1.09568	-3.48894	0.000714
	GO:0050875_cellular_physiological_process	HNRPH1	5342	241	1.09568	-3.48894	0.000714
	GO:0050875_cellular_physiological_process	HNRPR	5342	241	1.09568	-3.48894	0.000714
	GO:0050875_cellular_physiological_process	HOXB3	5342	241	1.09568	-3.48894	0.000714
	GO:0050875_cellular_physiological_process	HTATSF1	5342	241	1.09568	-3.48894	0.000714
	GO:0050875_cellular_physiological_process	IDH3G	5342	241	1.09568	-3.48894	0.000714
	GO:0050875_cellular_physiological_process	IPO9	5342	241	1.09568	-3.48894	0.000714
	GO:0050875_cellular_physiological_process	IRAK1	5342	241	1.09568	-3.48894	0.000714
	GO:0050875_cellular_physiological_process	KCNN4	5342	241	1.09568	-3.48894	0.000714
	GO:0050875_cellular_physiological_process	KCTD12	5342	241	1.09568	-3.48894	0.000714
	GO:0050875_cellular_physiological_process	KIF4A	5342	241	1.09568	-3.48894	0.000714
	GO:0050875_cellular_physiological_process	KIFC2	5342	241	1.09568	-3.48894	0.000714
	GO:0050875_cellular_physiological_process	KLK5	5342	241	1.09568	-3.48894	0.000714
	GO:0050875_cellular_physiological_process	KPNB1	5342	241	1.09568	-3.48894	0.000714
	GO:0050875_cellular_physiological_process	KRT8	5342	241	1.09568	-3.48894	0.000714
	GO:0050875_cellular_physiological_process	LASP1	5342	241	1.09568	-3.48894	0.000714
	GO:0050875_cellular_physiological_process	LDHA	5342	241	1.09568	-3.48894	0.000714
	GO:0050875_cellular_physiological_process	LDLR	5342	241	1.09568	-3.48894	0.000714
	GO:0050875_cellular_physiological_process	LLGL1	5342	241	1.09568	-3.48894	0.000714
	GO:0050875_cellular_physiological_process	LOXL2	5342	241	1.09568	-3.48894	0.000714
	GO:0050875_cellular_physiological_process	LSM2	5342	241	1.09568	-3.48894	0.000714
	GO:0050875_cellular_physiological_process	MAFK	5342	241	1.09568	-3.48894	0.000714
	GO:0050875_cellular_physiological_process	MAPRE1	5342	241	1.09568	-3.48894	0.000714
	GO:0050875_cellular_physiological_process	MAT2B	5342	241	1.09568	-3.48894	0.000714
	GO:0050875_cellular_physiological_process	MCM2	5342	241	1.09568	-3.48894	0.000714
	GO:0050875_cellular_physiological_process	MCM4	5342	241	1.09568	-3.48894	0.000714
	GO:0050875_cellular_physiological_process	MLPH	5342	241	1.09568	-3.48894	0.000714
	GO:0050875_cellular_physiological_process	MRPL12	5342	241	1.09568	-3.48894	0.000714
	GO:0050875_cellular_physiological_process	MRPL19	5342	241	1.09568	-3.48894	0.000714
	GO:0050875_cellular_physiological_process	MRPL22	5342	241	1.09568	-3.48894	0.000714
	GO:0050875_cellular_physiological_process	MRPL36	5342	241	1.09568	-3.48894	0.000714
	GO:0050875_cellular_physiological_process	MRPS2	5342	241	1.09568	-3.48894	0.000714
	GO:0050875_cellular_physiological_process	MSF	5342	241	1.09568	-3.48894	0.000714
	GO:0050875_cellular_physiological_process	MSH2	5342	241	1.09568	-3.48894	0.000714
	GO:0050875_cellular_physiological_process	MT2A	5342	241	1.09568	-3.48894	0.000714
	GO:0050875_cellular_physiological_process	MTMR1	5342	241	1.09568	-3.48894	0.000714
	GO:0050875_cellular_physiological_process	MVD	5342	241	1.09568	-3.48894	0.000714
	GO:0050875_cellular_physiological_process	NALP2	5342	241	1.09568	-3.48894	0.000714
	GO:0050875_cellular_physiological_process	NBS1	5342	241	1.09568	-3.48894	0.000714
	GO:0050875_cellular_physiological_process	NDRG3	5342	241	1.09568	-3.48894	0.000714
	GO:0050875_cellular_physiological_process	NDUFC2	5342	241	1.09568	-3.48894	0.000714
	GO:0050875_cellular_physiological_process	NDUFS3	5342	241	1.09568	-3.48894	0.000714
	GO:0050875_cellular_physiological_process	NMP200	5342	241	1.09568	-3.48894	0.000714
	GO:0050875_cellular_physiological_process	NR2F2	5342	241	1.09568	-3.48894	0.000714
	GO:0050875_cellular_physiological_process	NSEP1	5342	241	1.09568	-3.48894	0.000714
	GO:0050875_cellular_physiological_process	NUP153	5342	241	1.09568	-3.48894	0.000714
	GO:0050875_cellular_physiological_process	NUP50	5342	241	1.09568	-3.48894	0.000714
	GO:0050875_cellular_physiological_process	NUP62	5342	241	1.09568	-3.48894	0.000714
	GO:0050875_cellular_physiological_process	NUP93	5342	241	1.09568	-3.48894	0.000714
	GO:0050875_cellular_physiological_process	OAZ2	5342	241	1.09568	-3.48894	0.000714
	GO:0050875_cellular_physiological_process	P66	5342	241	1.09568	-3.48894	0.000714
	GO:0050875_cellular_physiological_process	PACSIN2	5342	241	1.09568	-3.48894	0.000714
	GO:0050875_cellular_physiological_process	PBX2	5342	241	1.09568	-3.48894	0.000714
	GO:0050875_cellular_physiological_process	PCBP2	5342	241	1.09568	-3.48894	0.000714
	GO:0050875_cellular_physiological_process	PCCB	5342	241	1.09568	-3.48894	0.000714
	GO:0050875_cellular_physiological_process	PEAS	5342	241	1.09568	-3.48894	0.000714
	GO:0050875_cellular_physiological_process	PECI	5342	241	1.09568	-3.48894	0.000714
	GO:0050875_cellular_physiological_process	PFAS	5342	241	1.09568	-3.48894	0.000714
	GO:0050875_cellular_physiological_process	PFN1	5342	241	1.09568	-3.48894	0.000714
	GO:0050875_cellular_physiological_process	PHB	5342	241	1.09568	-3.48894	0.000714
	GO:0050875_cellular_physiological_process	PHF19	5342	241	1.09568	-3.48894	0.000714
	GO:0050875_cellular_physiological_process	PLA2G4B	5342	241	1.09568	-3.48894	0.000714
	GO:0050875_cellular_physiological_process	PLAUR	5342	241	1.09568	-3.48894	0.000714
	GO:0050875_cellular_physiological_process	PLK	5342	241	1.09568	-3.48894	0.000714
	GO:0050875_cellular_physiological_process	PLOD2	5342	241	1.09568	-3.48894	0.000714
	GO:0050875_cellular_physiological_process	POLA	5342	241	1.09568	-3.48894	0.000714
	GO:0050875_cellular_physiological_process	POLA2	5342	241	1.09568	-3.48894	0.000714
	GO:0050875_cellular_physiological_process	POLE	5342	241	1.09568	-3.48894	0.000714
	GO:0050875_cellular_physiological_process	POLE3	5342	241	1.09568	-3.48894	0.000714
	GO:0050875_cellular_physiological_process	POLM	5342	241	1.09568	-3.48894	0.000714
	GO:0050875_cellular_physiological_process	POLR2F	5342	241	1.09568	-3.48894	0.000714
	GO:0050875_cellular_physiological_process	PPM1G	5342	241	1.09568	-3.48894	0.000714
	GO:0050875_cellular_physiological_process	PPP1CC	5342	241	1.09568	-3.48894	0.000714
	GO:0050875_cellular_physiological_process	PPP2R4	5342	241	1.09568	-3.48894	0.000714
	GO:0050875_cellular_physiological_process	PRPSAP2	5342	241	1.09568	-3.48894	0.000714
	GO:0050875_cellular_physiological_process	PSCD3	5342	241	1.09568	-3.48894	0.000714
	GO:0050875_cellular_physiological_process	PSF1	5342	241	1.09568	-3.48894	0.000714
	GO:0050875_cellular_physiological_process	PSMB6	5342	241	1.09568	-3.48894	0.000714
	GO:0050875_cellular_physiological_process	PSMF1	5342	241	1.09568	-3.48894	0.000714
	GO:0050875_cellular_physiological_process	PTBP1	5342	241	1.09568	-3.48894	0.000714
	GO:0050875_cellular_physiological_process	PTGS1	5342	241	1.09568	-3.48894	0.000714
	GO:0050875_cellular_physiological_process	PTPN1	5342	241	1.09568	-3.48894	0.000714
	GO:0050875_cellular_physiological_process	PTRF	5342	241	1.09568	-3.48894	0.000714
	GO:0050875_cellular_physiological_process	PTTG1IP	5342	241	1.09568	-3.48894	0.000714
	GO:0050875_cellular_physiological_process	QP-C	5342	241	1.09568	-3.48894	0.000714
	GO:0050875_cellular_physiological_process	RACGAP1	5342	241	1.09568	-3.48894	0.000714
	GO:0050875_cellular_physiological_process	RAD1	5342	241	1.09568	-3.48894	0.000714
	GO:0050875_cellular_physiological_process	RBBP7	5342	241	1.09568	-3.48894	0.000714
	GO:0050875_cellular_physiological_process	RBM3	5342	241	1.09568	-3.48894	0.000714
	GO:0050875_cellular_physiological_process	RFC3	5342	241	1.09568	-3.48894	0.000714
	GO:0050875_cellular_physiological_process	RPL22	5342	241	1.09568	-3.48894	0.000714
	GO:0050875_cellular_physiological_process	SDHA	5342	241	1.09568	-3.48894	0.000714
	GO:0050875_cellular_physiological_process	SERPINH2	5342	241	1.09568	-3.48894	0.000714
	GO:0050875_cellular_physiological_process	SET	5342	241	1.09568	-3.48894	0.000714
	GO:0050875_cellular_physiological_process	SFRS2	5342	241	1.09568	-3.48894	0.000714
	GO:0050875_cellular_physiological_process	SGT	5342	241	1.09568	-3.48894	0.000714
	GO:0050875_cellular_physiological_process	SIAT7D	5342	241	1.09568	-3.48894	0.000714
	GO:0050875_cellular_physiological_process	SIX2	5342	241	1.09568	-3.48894	0.000714
	GO:0050875_cellular_physiological_process	SLC16A3	5342	241	1.09568	-3.48894	0.000714
	GO:0050875_cellular_physiological_process	SLC26A2	5342	241	1.09568	-3.48894	0.000714
	GO:0050875_cellular_physiological_process	SMC1L1	5342	241	1.09568	-3.48894	0.000714
	GO:0050875_cellular_physiological_process	SMT3H2	5342	241	1.09568	-3.48894	0.000714
	GO:0050875_cellular_physiological_process	SNRPA	5342	241	1.09568	-3.48894	0.000714
	GO:0050875_cellular_physiological_process	SNRPB	5342	241	1.09568	-3.48894	0.000714
	GO:0050875_cellular_physiological_process	SNRPB2	5342	241	1.09568	-3.48894	0.000714
	GO:0050875_cellular_physiological_process	SOX9	5342	241	1.09568	-3.48894	0.000714
	GO:0050875_cellular_physiological_process	SSR1	5342	241	1.09568	-3.48894	0.000714
	GO:0050875_cellular_physiological_process	STK10	5342	241	1.09568	-3.48894	0.000714
	GO:0050875_cellular_physiological_process	STK18	5342	241	1.09568	-3.48894	0.000714
	GO:0050875_cellular_physiological_process	STK35	5342	241	1.09568	-3.48894	0.000714
	GO:0050875_cellular_physiological_process	TACC1	5342	241	1.09568	-3.48894	0.000714
	GO:0050875_cellular_physiological_process	TARDBP	5342	241	1.09568	-3.48894	0.000714
	GO:0050875_cellular_physiological_process	TCF19	5342	241	1.09568	-3.48894	0.000714
	GO:0050875_cellular_physiological_process	TERF1	5342	241	1.09568	-3.48894	0.000714
	GO:0050875_cellular_physiological_process	TEX10	5342	241	1.09568	-3.48894	0.000714
	GO:0050875_cellular_physiological_process	TFCP2	5342	241	1.09568	-3.48894	0.000714
	GO:0050875_cellular_physiological_process	TFDP3	5342	241	1.09568	-3.48894	0.000714
	GO:0050875_cellular_physiological_process	THBS1	5342	241	1.09568	-3.48894	0.000714
	GO:0050875_cellular_physiological_process	TIMELESS	5342	241	1.09568	-3.48894	0.000714
	GO:0050875_cellular_physiological_process	TIMM23	5342	241	1.09568	-3.48894	0.000714
	GO:0050875_cellular_physiological_process	TIMP1	5342	241	1.09568	-3.48894	0.000714
	GO:0050875_cellular_physiological_process	TK1	5342	241	1.09568	-3.48894	0.000714
	GO:0050875_cellular_physiological_process	TM4SF17	5342	241	1.09568	-3.48894	0.000714
	GO:0050875_cellular_physiological_process	TMLHE	5342	241	1.09568	-3.48894	0.000714
	GO:0050875_cellular_physiological_process	TNFRSF6B	5342	241	1.09568	-3.48894	0.000714
	GO:0050875_cellular_physiological_process	TOMM34	5342	241	1.09568	-3.48894	0.000714
	GO:0050875_cellular_physiological_process	TRPC3	5342	241	1.09568	-3.48894	0.000714
	GO:0050875_cellular_physiological_process	TUBA2	5342	241	1.09568	-3.48894	0.000714
	GO:0050875_cellular_physiological_process	TUBB4	5342	241	1.09568	-3.48894	0.000714
	GO:0050875_cellular_physiological_process	TXNRD2	5342	241	1.09568	-3.48894	0.000714
	GO:0050875_cellular_physiological_process	UBE2C	5342	241	1.09568	-3.48894	0.000714
	GO:0050875_cellular_physiological_process	UBL1	5342	241	1.09568	-3.48894	0.000714
	GO:0050875_cellular_physiological_process	UBOX5	5342	241	1.09568	-3.48894	0.000714
	GO:0050875_cellular_physiological_process	UCP2	5342	241	1.09568	-3.48894	0.000714
	GO:0050875_cellular_physiological_process	UHRF1	5342	241	1.09568	-3.48894	0.000714
	GO:0050875_cellular_physiological_process	UNC13D	5342	241	1.09568	-3.48894	0.000714
	GO:0050875_cellular_physiological_process	USP43	5342	241	1.09568	-3.48894	0.000714
	GO:0050875_cellular_physiological_process	VPS45A	5342	241	1.09568	-3.48894	0.000714
	GO:0050875_cellular_physiological_process	WFDC2	5342	241	1.09568	-3.48894	0.000714
	GO:0050875_cellular_physiological_process	WHSC1	5342	241	1.09568	-3.48894	0.000714
	GO:0050875_cellular_physiological_process	XRN2	5342	241	1.09568	-3.48894	0.000714
	GO:0050875_cellular_physiological_process	ZNF165	5342	241	1.09568	-3.48894	0.000714
	GO:0000279_M_phase	CCNF	148	16	2.6256	-3.44751	0.000667
	GO:0000279_M_phase	CCNG1	148	16	2.6256	-3.44751	0.000667
	GO:0000279_M_phase	CDC20	148	16	2.6256	-3.44751	0.000667
	GO:0000279_M_phase	CDC23	148	16	2.6256	-3.44751	0.000667
	GO:0000279_M_phase	CDK2	148	16	2.6256	-3.44751	0.000667
	GO:0000279_M_phase	CETN2	148	16	2.6256	-3.44751	0.000667
	GO:0000279_M_phase	CORO1A	148	16	2.6256	-3.44751	0.000667
	GO:0000279_M_phase	DEEPEST	148	16	2.6256	-3.44751	0.000667
	GO:0000279_M_phase	MAPRE1	148	16	2.6256	-3.44751	0.000667
	GO:0000279_M_phase	PEAS	148	16	2.6256	-3.44751	0.000667
	GO:0000279_M_phase	PLK	148	16	2.6256	-3.44751	0.000667
	GO:0000279_M_phase	SMC1L1	148	16	2.6256	-3.44751	0.000667
	GO:0000279_M_phase	TARDBP	148	16	2.6256	-3.44751	0.000667
	GO:0000279_M_phase	TERF1	148	16	2.6256	-3.44751	0.000667
	GO:0000279_M_phase	TEX10	148	16	2.6256	-3.44751	0.000667
	GO:0000279_M_phase	UBE2C	148	16	2.6256	-3.44751	0.000667
	GO:0006281_DNA_repair	ADPRTL3	138	15	2.63987	-3.28984	0.000625
	GO:0006281_DNA_repair	BRIP1	138	15	2.63987	-3.28984	0.000625
	GO:0006281_DNA_repair	CHAF1A	138	15	2.63987	-3.28984	0.000625
	GO:0006281_DNA_repair	FEN1	138	15	2.63987	-3.28984	0.000625
	GO:0006281_DNA_repair	G22P1	138	15	2.63987	-3.28984	0.000625
	GO:0006281_DNA_repair	MSH2	138	15	2.63987	-3.28984	0.000625
	GO:0006281_DNA_repair	NBS1	138	15	2.63987	-3.28984	0.000625
	GO:0006281_DNA_repair	NMP200	138	15	2.63987	-3.28984	0.000625
	GO:0006281_DNA_repair	P66	138	15	2.63987	-3.28984	0.000625
	GO:0006281_DNA_repair	POLE	138	15	2.63987	-3.28984	0.000625
	GO:0006281_DNA_repair	POLM	138	15	2.63987	-3.28984	0.000625
	GO:0006281_DNA_repair	RAD1	138	15	2.63987	-3.28984	0.000625
	GO:0006281_DNA_repair	SMC1L1	138	15	2.63987	-3.28984	0.000625
	GO:0006281_DNA_repair	TNFRSF6B	138	15	2.63987	-3.28984	0.000625
	GO:0006281_DNA_repair	XRN2	138	15	2.63987	-3.28984	0.000625
	GO:0006974_response_to_DNA_damage_stimulus	ADPRTL3	153	16	2.53979	-3.28473	0.000588
	GO:0006974_response_to_DNA_damage_stimulus	BRIP1	153	16	2.53979	-3.28473	0.000588
	GO:0006974_response_to_DNA_damage_stimulus	CHAF1A	153	16	2.53979	-3.28473	0.000588
	GO:0006974_response_to_DNA_damage_stimulus	FEN1	153	16	2.53979	-3.28473	0.000588
	GO:0006974_response_to_DNA_damage_stimulus	G22P1	153	16	2.53979	-3.28473	0.000588
	GO:0006974_response_to_DNA_damage_stimulus	GTSE1	153	16	2.53979	-3.28473	0.000588
	GO:0006974_response_to_DNA_damage_stimulus	MSH2	153	16	2.53979	-3.28473	0.000588
	GO:0006974_response_to_DNA_damage_stimulus	NBS1	153	16	2.53979	-3.28473	0.000588
	GO:0006974_response_to_DNA_damage_stimulus	NMP200	153	16	2.53979	-3.28473	0.000588
	GO:0006974_response_to_DNA_damage_stimulus	P66	153	16	2.53979	-3.28473	0.000588
	GO:0006974_response_to_DNA_damage_stimulus	POLE	153	16	2.53979	-3.28473	0.000588
	GO:0006974_response_to_DNA_damage_stimulus	POLM	153	16	2.53979	-3.28473	0.000588
	GO:0006974_response_to_DNA_damage_stimulus	RAD1	153	16	2.53979	-3.28473	0.000588
	GO:0006974_response_to_DNA_damage_stimulus	SMC1L1	153	16	2.53979	-3.28473	0.000588
	GO:0006974_response_to_DNA_damage_stimulus	TNFRSF6B	153	16	2.53979	-3.28473	0.000588
	GO:0006974_response_to_DNA_damage_stimulus	XRN2	153	16	2.53979	-3.28473	0.000588
	GO:0008152_metabolism	ACAS2	4017	190	1.14874	-3.01632	0.001053
	GO:0008152_metabolism	ADPRT	4017	190	1.14874	-3.01632	0.001053
	GO:0008152_metabolism	ADPRTL3	4017	190	1.14874	-3.01632	0.001053
	GO:0008152_metabolism	AGPAT1	4017	190	1.14874	-3.01632	0.001053
	GO:0008152_metabolism	ALG8	4017	190	1.14874	-3.01632	0.001053
	GO:0008152_metabolism	APBB1	4017	190	1.14874	-3.01632	0.001053
	GO:0008152_metabolism	ARD1	4017	190	1.14874	-3.01632	0.001053
	GO:0008152_metabolism	ASXL1	4017	190	1.14874	-3.01632	0.001053
	GO:0008152_metabolism	ATP5G3	4017	190	1.14874	-3.01632	0.001053
	GO:0008152_metabolism	AXL	4017	190	1.14874	-3.01632	0.001053
	GO:0008152_metabolism	B3GNT3	4017	190	1.14874	-3.01632	0.001053
	GO:0008152_metabolism	B4GALT5	4017	190	1.14874	-3.01632	0.001053
	GO:0008152_metabolism	BAPX1	4017	190	1.14874	-3.01632	0.001053
	GO:0008152_metabolism	BAT8	4017	190	1.14874	-3.01632	0.001053
	GO:0008152_metabolism	BCAT1	4017	190	1.14874	-3.01632	0.001053
	GO:0008152_metabolism	BRIP1	4017	190	1.14874	-3.01632	0.001053
	GO:0008152_metabolism	CBX6	4017	190	1.14874	-3.01632	0.001053
	GO:0008152_metabolism	CCT3	4017	190	1.14874	-3.01632	0.001053
	GO:0008152_metabolism	CCT5	4017	190	1.14874	-3.01632	0.001053
	GO:0008152_metabolism	CCT8	4017	190	1.14874	-3.01632	0.001053
	GO:0008152_metabolism	CDC20	4017	190	1.14874	-3.01632	0.001053
	GO:0008152_metabolism	CDC23	4017	190	1.14874	-3.01632	0.001053
	GO:0008152_metabolism	CDC45L	4017	190	1.14874	-3.01632	0.001053
	GO:0008152_metabolism	CDC91L1	4017	190	1.14874	-3.01632	0.001053
	GO:0008152_metabolism	CDK2	4017	190	1.14874	-3.01632	0.001053
	GO:0008152_metabolism	CDK4	4017	190	1.14874	-3.01632	0.001053
	GO:0008152_metabolism	CENPA	4017	190	1.14874	-3.01632	0.001053
	GO:0008152_metabolism	CHAF1A	4017	190	1.14874	-3.01632	0.001053
	GO:0008152_metabolism	CLPP	4017	190	1.14874	-3.01632	0.001053
	GO:0008152_metabolism	CPVL	4017	190	1.14874	-3.01632	0.001053
	GO:0008152_metabolism	CRSP8	4017	190	1.14874	-3.01632	0.001053
	GO:0008152_metabolism	CTBP2	4017	190	1.14874	-3.01632	0.001053
	GO:0008152_metabolism	CYBA	4017	190	1.14874	-3.01632	0.001053
	GO:0008152_metabolism	CYC1	4017	190	1.14874	-3.01632	0.001053
	GO:0008152_metabolism	DATF1	4017	190	1.14874	-3.01632	0.001053
	GO:0008152_metabolism	DGKD	4017	190	1.14874	-3.01632	0.001053
	GO:0008152_metabolism	DHFR	4017	190	1.14874	-3.01632	0.001053
	GO:0008152_metabolism	DHODH	4017	190	1.14874	-3.01632	0.001053
	GO:0008152_metabolism	DJ-1	4017	190	1.14874	-3.01632	0.001053
	GO:0008152_metabolism	DNAJA1	4017	190	1.14874	-3.01632	0.001053
	GO:0008152_metabolism	DNMT1	4017	190	1.14874	-3.01632	0.001053
	GO:0008152_metabolism	DTYMK	4017	190	1.14874	-3.01632	0.001053
	GO:0008152_metabolism	DUOX1	4017	190	1.14874	-3.01632	0.001053
	GO:0008152_metabolism	E1B-AP5	4017	190	1.14874	-3.01632	0.001053
	GO:0008152_metabolism	E2F2	4017	190	1.14874	-3.01632	0.001053
	GO:0008152_metabolism	EBP	4017	190	1.14874	-3.01632	0.001053
	GO:0008152_metabolism	EDG2	4017	190	1.14874	-3.01632	0.001053
	GO:0008152_metabolism	EEF1G	4017	190	1.14874	-3.01632	0.001053
	GO:0008152_metabolism	EIF4EBP2	4017	190	1.14874	-3.01632	0.001053
	GO:0008152_metabolism	EIF4G1	4017	190	1.14874	-3.01632	0.001053
	GO:0008152_metabolism	EIF5A	4017	190	1.14874	-3.01632	0.001053
	GO:0008152_metabolism	ETS1	4017	190	1.14874	-3.01632	0.001053
	GO:0008152_metabolism	ETV5	4017	190	1.14874	-3.01632	0.001053
	GO:0008152_metabolism	FADS2	4017	190	1.14874	-3.01632	0.001053
	GO:0008152_metabolism	FBXO5	4017	190	1.14874	-3.01632	0.001053
	GO:0008152_metabolism	FDFT1	4017	190	1.14874	-3.01632	0.001053
	GO:0008152_metabolism	FDPS	4017	190	1.14874	-3.01632	0.001053
	GO:0008152_metabolism	FEN1	4017	190	1.14874	-3.01632	0.001053
	GO:0008152_metabolism	FH	4017	190	1.14874	-3.01632	0.001053
	GO:0008152_metabolism	FOG2	4017	190	1.14874	-3.01632	0.001053
	GO:0008152_metabolism	FOSB	4017	190	1.14874	-3.01632	0.001053
	GO:0008152_metabolism	FUBP1	4017	190	1.14874	-3.01632	0.001053
	GO:0008152_metabolism	FUSIP2	4017	190	1.14874	-3.01632	0.001053
	GO:0008152_metabolism	G22P1	4017	190	1.14874	-3.01632	0.001053
	GO:0008152_metabolism	GFPT2	4017	190	1.14874	-3.01632	0.001053
	GO:0008152_metabolism	GLO1	4017	190	1.14874	-3.01632	0.001053
	GO:0008152_metabolism	GTF3C4	4017	190	1.14874	-3.01632	0.001053
	GO:0008152_metabolism	H105E3	4017	190	1.14874	-3.01632	0.001053
	GO:0008152_metabolism	H1F0	4017	190	1.14874	-3.01632	0.001053
	GO:0008152_metabolism	HADH2	4017	190	1.14874	-3.01632	0.001053
	GO:0008152_metabolism	HARS	4017	190	1.14874	-3.01632	0.001053
	GO:0008152_metabolism	HDAC1	4017	190	1.14874	-3.01632	0.001053
	GO:0008152_metabolism	HDAC3	4017	190	1.14874	-3.01632	0.001053
	GO:0008152_metabolism	HDAC7A	4017	190	1.14874	-3.01632	0.001053
	GO:0008152_metabolism	HELLS	4017	190	1.14874	-3.01632	0.001053
	GO:0008152_metabolism	HLCS	4017	190	1.14874	-3.01632	0.001053
	GO:0008152_metabolism	HMGCR	4017	190	1.14874	-3.01632	0.001053
	GO:0008152_metabolism	HNRPA1	4017	190	1.14874	-3.01632	0.001053
	GO:0008152_metabolism	HNRPDL	4017	190	1.14874	-3.01632	0.001053
	GO:0008152_metabolism	HNRPH1	4017	190	1.14874	-3.01632	0.001053
	GO:0008152_metabolism	HNRPR	4017	190	1.14874	-3.01632	0.001053
	GO:0008152_metabolism	HOXB3	4017	190	1.14874	-3.01632	0.001053
	GO:0008152_metabolism	HTATSF1	4017	190	1.14874	-3.01632	0.001053
	GO:0008152_metabolism	IDH3G	4017	190	1.14874	-3.01632	0.001053
	GO:0008152_metabolism	IRAK1	4017	190	1.14874	-3.01632	0.001053
	GO:0008152_metabolism	KLK5	4017	190	1.14874	-3.01632	0.001053
	GO:0008152_metabolism	LDHA	4017	190	1.14874	-3.01632	0.001053
	GO:0008152_metabolism	LDLR	4017	190	1.14874	-3.01632	0.001053
	GO:0008152_metabolism	LEPREL1	4017	190	1.14874	-3.01632	0.001053
	GO:0008152_metabolism	LIPG	4017	190	1.14874	-3.01632	0.001053
	GO:0008152_metabolism	LLGL1	4017	190	1.14874	-3.01632	0.001053
	GO:0008152_metabolism	LOXL2	4017	190	1.14874	-3.01632	0.001053
	GO:0008152_metabolism	LSM2	4017	190	1.14874	-3.01632	0.001053
	GO:0008152_metabolism	MAFK	4017	190	1.14874	-3.01632	0.001053
	GO:0008152_metabolism	MAT2B	4017	190	1.14874	-3.01632	0.001053
	GO:0008152_metabolism	MCM2	4017	190	1.14874	-3.01632	0.001053
	GO:0008152_metabolism	MCM4	4017	190	1.14874	-3.01632	0.001053
	GO:0008152_metabolism	MRPL12	4017	190	1.14874	-3.01632	0.001053
	GO:0008152_metabolism	MRPL19	4017	190	1.14874	-3.01632	0.001053
	GO:0008152_metabolism	MRPL22	4017	190	1.14874	-3.01632	0.001053
	GO:0008152_metabolism	MRPL36	4017	190	1.14874	-3.01632	0.001053
	GO:0008152_metabolism	MRPS2	4017	190	1.14874	-3.01632	0.001053
	GO:0008152_metabolism	MSH2	4017	190	1.14874	-3.01632	0.001053
	GO:0008152_metabolism	MTMR1	4017	190	1.14874	-3.01632	0.001053
	GO:0008152_metabolism	MVD	4017	190	1.14874	-3.01632	0.001053
	GO:0008152_metabolism	NBS1	4017	190	1.14874	-3.01632	0.001053
	GO:0008152_metabolism	NDUFC2	4017	190	1.14874	-3.01632	0.001053
	GO:0008152_metabolism	NDUFS3	4017	190	1.14874	-3.01632	0.001053
	GO:0008152_metabolism	NMP200	4017	190	1.14874	-3.01632	0.001053
	GO:0008152_metabolism	NR2F2	4017	190	1.14874	-3.01632	0.001053
	GO:0008152_metabolism	NSEP1	4017	190	1.14874	-3.01632	0.001053
	GO:0008152_metabolism	OAZ2	4017	190	1.14874	-3.01632	0.001053
	GO:0008152_metabolism	P66	4017	190	1.14874	-3.01632	0.001053
	GO:0008152_metabolism	PBX2	4017	190	1.14874	-3.01632	0.001053
	GO:0008152_metabolism	PCBP2	4017	190	1.14874	-3.01632	0.001053
	GO:0008152_metabolism	PCCB	4017	190	1.14874	-3.01632	0.001053
	GO:0008152_metabolism	PDXP	4017	190	1.14874	-3.01632	0.001053
	GO:0008152_metabolism	PEAS	4017	190	1.14874	-3.01632	0.001053
	GO:0008152_metabolism	PECI	4017	190	1.14874	-3.01632	0.001053
	GO:0008152_metabolism	PFAS	4017	190	1.14874	-3.01632	0.001053
	GO:0008152_metabolism	PGM2	4017	190	1.14874	-3.01632	0.001053
	GO:0008152_metabolism	PHB	4017	190	1.14874	-3.01632	0.001053
	GO:0008152_metabolism	PHF19	4017	190	1.14874	-3.01632	0.001053
	GO:0008152_metabolism	PLA2G4B	4017	190	1.14874	-3.01632	0.001053
	GO:0008152_metabolism	PLAUR	4017	190	1.14874	-3.01632	0.001053
	GO:0008152_metabolism	PLK	4017	190	1.14874	-3.01632	0.001053
	GO:0008152_metabolism	PLOD2	4017	190	1.14874	-3.01632	0.001053
	GO:0008152_metabolism	POLA	4017	190	1.14874	-3.01632	0.001053
	GO:0008152_metabolism	POLA2	4017	190	1.14874	-3.01632	0.001053
	GO:0008152_metabolism	POLE	4017	190	1.14874	-3.01632	0.001053
	GO:0008152_metabolism	POLE3	4017	190	1.14874	-3.01632	0.001053
	GO:0008152_metabolism	POLM	4017	190	1.14874	-3.01632	0.001053
	GO:0008152_metabolism	POLR2F	4017	190	1.14874	-3.01632	0.001053
	GO:0008152_metabolism	PPM1G	4017	190	1.14874	-3.01632	0.001053
	GO:0008152_metabolism	PPP1CC	4017	190	1.14874	-3.01632	0.001053
	GO:0008152_metabolism	PPP2R4	4017	190	1.14874	-3.01632	0.001053
	GO:0008152_metabolism	PRPSAP2	4017	190	1.14874	-3.01632	0.001053
	GO:0008152_metabolism	PSMB6	4017	190	1.14874	-3.01632	0.001053
	GO:0008152_metabolism	PSMC3	4017	190	1.14874	-3.01632	0.001053
	GO:0008152_metabolism	PSMF1	4017	190	1.14874	-3.01632	0.001053
	GO:0008152_metabolism	PTBP1	4017	190	1.14874	-3.01632	0.001053
	GO:0008152_metabolism	PTGS1	4017	190	1.14874	-3.01632	0.001053
	GO:0008152_metabolism	PTPN1	4017	190	1.14874	-3.01632	0.001053
	GO:0008152_metabolism	PTRF	4017	190	1.14874	-3.01632	0.001053
	GO:0008152_metabolism	QP-C	4017	190	1.14874	-3.01632	0.001053
	GO:0008152_metabolism	RACGAP1	4017	190	1.14874	-3.01632	0.001053
	GO:0008152_metabolism	RAD1	4017	190	1.14874	-3.01632	0.001053
	GO:0008152_metabolism	RBM3	4017	190	1.14874	-3.01632	0.001053
	GO:0008152_metabolism	RFC3	4017	190	1.14874	-3.01632	0.001053
	GO:0008152_metabolism	RPL22	4017	190	1.14874	-3.01632	0.001053
	GO:0008152_metabolism	SDHA	4017	190	1.14874	-3.01632	0.001053
	GO:0008152_metabolism	SERPINH2	4017	190	1.14874	-3.01632	0.001053
	GO:0008152_metabolism	SET	4017	190	1.14874	-3.01632	0.001053
	GO:0008152_metabolism	SFRS2	4017	190	1.14874	-3.01632	0.001053
	GO:0008152_metabolism	SGT	4017	190	1.14874	-3.01632	0.001053
	GO:0008152_metabolism	SIAT7D	4017	190	1.14874	-3.01632	0.001053
	GO:0008152_metabolism	SIX2	4017	190	1.14874	-3.01632	0.001053
	GO:0008152_metabolism	SMC1L1	4017	190	1.14874	-3.01632	0.001053
	GO:0008152_metabolism	SMT3H2	4017	190	1.14874	-3.01632	0.001053
	GO:0008152_metabolism	SNRPA	4017	190	1.14874	-3.01632	0.001053
	GO:0008152_metabolism	SNRPB	4017	190	1.14874	-3.01632	0.001053
	GO:0008152_metabolism	SNRPB2	4017	190	1.14874	-3.01632	0.001053
	GO:0008152_metabolism	SOX9	4017	190	1.14874	-3.01632	0.001053
	GO:0008152_metabolism	STK10	4017	190	1.14874	-3.01632	0.001053
	GO:0008152_metabolism	STK18	4017	190	1.14874	-3.01632	0.001053
	GO:0008152_metabolism	STK35	4017	190	1.14874	-3.01632	0.001053
	GO:0008152_metabolism	TARDBP	4017	190	1.14874	-3.01632	0.001053
	GO:0008152_metabolism	TCF19	4017	190	1.14874	-3.01632	0.001053
	GO:0008152_metabolism	TERF1	4017	190	1.14874	-3.01632	0.001053
	GO:0008152_metabolism	TFCP2	4017	190	1.14874	-3.01632	0.001053
	GO:0008152_metabolism	TFDP3	4017	190	1.14874	-3.01632	0.001053
	GO:0008152_metabolism	TIMELESS	4017	190	1.14874	-3.01632	0.001053
	GO:0008152_metabolism	TIMP1	4017	190	1.14874	-3.01632	0.001053
	GO:0008152_metabolism	TK1	4017	190	1.14874	-3.01632	0.001053
	GO:0008152_metabolism	TM4SF17	4017	190	1.14874	-3.01632	0.001053
	GO:0008152_metabolism	TMLHE	4017	190	1.14874	-3.01632	0.001053
	GO:0008152_metabolism	TNFRSF6B	4017	190	1.14874	-3.01632	0.001053
	GO:0008152_metabolism	TOMM34	4017	190	1.14874	-3.01632	0.001053
	GO:0008152_metabolism	TUBA2	4017	190	1.14874	-3.01632	0.001053
	GO:0008152_metabolism	TUBB4	4017	190	1.14874	-3.01632	0.001053
	GO:0008152_metabolism	TXNRD2	4017	190	1.14874	-3.01632	0.001053
	GO:0008152_metabolism	UBE2C	4017	190	1.14874	-3.01632	0.001053
	GO:0008152_metabolism	UBL1	4017	190	1.14874	-3.01632	0.001053
	GO:0008152_metabolism	UBOX5	4017	190	1.14874	-3.01632	0.001053
	GO:0008152_metabolism	UHRF1	4017	190	1.14874	-3.01632	0.001053
	GO:0008152_metabolism	USP43	4017	190	1.14874	-3.01632	0.001053
	GO:0008152_metabolism	WFDC2	4017	190	1.14874	-3.01632	0.001053
	GO:0008152_metabolism	WHSC1	4017	190	1.14874	-3.01632	0.001053
	GO:0008152_metabolism	XRN2	4017	190	1.14874	-3.01632	0.001053
	GO:0008152_metabolism	ZNF165	4017	190	1.14874	-3.01632	0.001053
	G
	HYPERLINKED GO CATEGORY	HYPERLINKED GENE NAME	TOTAL GENES	UNDEREXPRESSED GENES	ENRICHMENT	LOG10(p)	FALSE DISCOVERY RATE
	GO:0042127_regulation_of_cell_proliferation	ADAMTS1	197	23	1.94272	-2.80552	0.045
	GO:0042127_regulation_of_cell_proliferation	ALOX12	197	23	1.94272	-2.80552	0.045
	GO:0042127_regulation_of_cell_proliferation	ALOX15B	197	23	1.94272	-2.80552	0.045
	GO:0042127_regulation_of_cell_proliferation	BCL6	197	23	1.94272	-2.80552	0.045
	GO:0042127_regulation_of_cell_proliferation	CDK10	197	23	1.94272	-2.80552	0.045
	GO:0042127_regulation_of_cell_proliferation	CDKN2B	197	23	1.94272	-2.80552	0.045
	GO:0042127_regulation_of_cell_proliferation	CDKN2D	197	23	1.94272	-2.80552	0.045
	GO:0042127_regulation_of_cell_proliferation	CGR19	197	23	1.94272	-2.80552	0.045
	GO:0042127_regulation_of_cell_proliferation	EDN1	197	23	1.94272	-2.80552	0.045
	GO:0042127_regulation_of_cell_proliferation	FAP48	197	23	1.94272	-2.80552	0.045
	GO:0042127_regulation_of_cell_proliferation	GRN	197	23	1.94272	-2.80552	0.045
	GO:0042127_regulation_of_cell_proliferation	IL1B	197	23	1.94272	-2.80552	0.045
	GO:0042127_regulation_of_cell_proliferation	ING1	197	23	1.94272	-2.80552	0.045
	GO:0042127_regulation_of_cell_proliferation	MXI1	197	23	1.94272	-2.80552	0.045
	GO:0042127_regulation_of_cell_proliferation	NCK1	197	23	1.94272	-2.80552	0.045
	GO:0042127_regulation_of_cell_proliferation	PAWR	197	23	1.94272	-2.80552	0.045
	GO:0042127_regulation_of_cell_proliferation	PGF	197	23	1.94272	-2.80552	0.045
	GO:0042127_regulation_of_cell_proliferation	PTN	197	23	1.94272	-2.80552	0.045
	GO:0042127_regulation_of_cell_proliferation	QSCN6	197	23	1.94272	-2.80552	0.045
	GO:0042127_regulation_of_cell_proliferation	SHC1	197	23	1.94272	-2.80552	0.045
	GO:0042127_regulation_of_cell_proliferation	TNFSF13	197	23	1.94272	-2.80552	0.045
	GO:0042127_regulation_of_cell_proliferation	VIP	197	23	1.94272	-2.80552	0.045
	GO:0042127_regulation_of_cell_proliferation	VIPR1	197	23	1.94272	-2.80552	0.045
	GO:0006959_humoral_immune_response	C1S	121	15	2.06278	-2.24551	0.04
	GO:0006959_humoral_immune_response	C5	121	15	2.06278	-2.24551	0.04
	GO:0006959_humoral_immune_response	CD1B	121	15	2.06278	-2.24551	0.04
	GO:0006959_humoral_immune_response	CD1C	121	15	2.06278	-2.24551	0.04
	GO:0006959_humoral_immune_response	CD58	121	15	2.06278	-2.24551	0.04
	GO:0006959_humoral_immune_response	DAF	121	15	2.06278	-2.24551	0.04
	GO:0006959_humoral_immune_response	IF	121	15	2.06278	-2.24551	0.04
	GO:0006959_humoral_immune_response	IL1B	121	15	2.06278	-2.24551	0.04
	GO:0006959_humoral_immune_response	IL7R	121	15	2.06278	-2.24551	0.04
	GO:0006959_humoral_immune_response	IRF4	121	15	2.06278	-2.24551	0.04
	GO:0006959_humoral_immune_response	KRT1	121	15	2.06278	-2.24551	0.04
	GO:0006959_humoral_immune_response	SCYA20	121	15	2.06278	-2.24551	0.04
	GO:0006959_humoral_immune_response	SPINK5	121	15	2.06278	-2.24551	0.04
	GO:0006959_humoral_immune_response	TREM2	121	15	2.06278	-2.24551	0.04
	GO:0006959_humoral_immune_response	UBD	121	15	2.06278	-2.24551	0.04
	GO:0006915_apoptosis	ALOX12	326	31	1.58231	-2.15915	0.04
	GO:0006915_apoptosis	ALOX15B	326	31	1.58231	-2.15915	0.04
	GO:0006915_apoptosis	APAF1	326	31	1.58231	-2.15915	0.04
	GO:0006915_apoptosis	AXIN1	326	31	1.58231	-2.15915	0.04
	GO:0006915_apoptosis	BCL2A1	326	31	1.58231	-2.15915	0.04
	GO:0006915_apoptosis	BTK	326	31	1.58231	-2.15915	0.04
	GO:0006915_apoptosis	CASP1	326	31	1.58231	-2.15915	0.04
	GO:0006915_apoptosis	CASP5	326	31	1.58231	-2.15915	0.04
	GO:0006915_apoptosis	CD3G	326	31	1.58231	-2.15915	0.04
	GO:0006915_apoptosis	CIDEA	326	31	1.58231	-2.15915	0.04
	GO:0006915_apoptosis	CTLA1	326	31	1.58231	-2.15915	0.04
	GO:0006915_apoptosis	DAD1	326	31	1.58231	-2.15915	0.04
	GO:0006915_apoptosis	EGLN3	326	31	1.58231	-2.15915	0.04
	GO:0006915_apoptosis	FOXO1A	326	31	1.58231	-2.15915	0.04
	GO:0006915_apoptosis	GADD45G	326	31	1.58231	-2.15915	0.04
	GO:0006915_apoptosis	GAS2	326	31	1.58231	-2.15915	0.04
	GO:0006915_apoptosis	HIPK3	326	31	1.58231	-2.15915	0.04
	GO:0006915_apoptosis	IAPP	326	31	1.58231	-2.15915	0.04
	GO:0006915_apoptosis	IER3	326	31	1.58231	-2.15915	0.04
	GO:0006915_apoptosis	IL1B	326	31	1.58231	-2.15915	0.04
	GO:0006915_apoptosis	LGALS7	326	31	1.58231	-2.15915	0.04
	GO:0006915_apoptosis	MAP-1	326	31	1.58231	-2.15915	0.04
	GO:0006915_apoptosis	MPO	326	31	1.58231	-2.15915	0.04
	GO:0006915_apoptosis	PAWR	326	31	1.58231	-2.15915	0.04
	GO:0006915_apoptosis	SGK	326	31	1.58231	-2.15915	0.04
	GO:0006915_apoptosis	TLR2	326	31	1.58231	-2.15915	0.04
	GO:0006915_apoptosis	TNFRSF1A	326	31	1.58231	-2.15915	0.04
	GO:0006915_apoptosis	TNFRSF21	326	31	1.58231	-2.15915	0.04
	GO:0006915_apoptosis	TNFSF9	326	31	1.58231	-2.15915	0.04
	GO:0006915_apoptosis	TRAF1	326	31	1.58231	-2.15915	0.04
	GO:0006915_apoptosis	UNC5H2	326	31	1.58231	-2.15915	0.04
